# Supplementary material for: Transcriptome Analysis Reveals Candidate Genes Involved in Gibberellin-Induced Fruit Setting in Triploid Loquat (Eriobotrya japonica)
Source: Front Plant Sci. 2016 Dec 21;7:1924. doi: 10.3389/fpls.2016.01924 (PMC5174095; doi:10.3389/fpls.2016.01924)
Supplement: Supplementary file 7 [file Table_1.XLSX]

## Sheet: Sheet1
Table S1 The primers of Q-PCR in present study
yuc10-F	GATGCTCAGAACATAGCCAACG
yuc10-R	CAACATGACATCGCCTTATTGAC
wat1-F	CCGTGGGTAACAACACTAAGGAT
wat1-R	CTCTGTGGTATTAATCTTGGGCAT
scl3-F	GTTTTCGGTGTCAGCTTGGA
scl3-R	ACAACAAACCTCCATGAACAAAT
efe-F	ACTATCAGCAAGGGAGGAGACC
efe-R	GTTTGAGCCATACTTTCGTTTTC
cycd3-1_F	GAATCCCAACCACAACCGTAAT
cycd3-1_R	AGGCCATTTAACAAATCCACATA
cycd3-2_F	CCTCACTCAGCAGGCTCTTTG
cycd3-2_R	AAGGGAAATTACCATGATAAGC
arr9-F	TGAGTAGGCTTAGACCCCATTTG
arr9-R	ATGATCCTGCTCCTGTGATTGAG
EjACT_F	AATGGAACTGGAATGGTCAAGGC
EjACT_R	TGCCAGATCTTCTCCATGTCATCCCA
Ej18sRNA_F	CTACCACATCCAAGGAAG
Ej18sRNA_R	CCAATTACCAGACTCGTAGA
