# Supplementary material for: Transcriptome Analysis Reveals Candidate Genes Involved in Gibberellin-Induced Fruit Setting in Triploid Loquat (Eriobotrya japonica)
Source: Front Plant Sci. 2016 Dec 21;7:1924. doi: 10.3389/fpls.2016.01924 (PMC5174095; doi:10.3389/fpls.2016.01924)
Supplement: Supplementary file 8 [file Table_2.XLSX]

## Sheet: Sheet1
Table S2 The list of overlapping DEGs in CK3 vs. T3, CK7 vs. T7 and CK14 vs. T14.
geneID	geneLength	Regulated	P0_FPKM	CK3_FPKM	CK7_FPKM	CK14_FPKM	T3_FPKM	T7_FPKM	T14_FPKM	Nr-ID	Nr-Score	Nr-Evalue	Nr-annotation	Nt-ID	Nt-Score	Nt-Evalue	Nt-annotation	Swissprot-ID	Swissprot-Score	Swissprot-Evalue	Swissprot-annotation	COG-Protein-or-Domain	COG-Score	COG-Evalue	COG-ID	COG-Function-Description	KO_id	KEGG-Evalue	KEGG-Score	KEGG-Gene	ko_definition
Unigene21841_All	2128	up	0.3612	0.0418	0.1727	0.4615	1.7682	12.5472	4.9035	gi|595819227|ref|XP_007204473.1|	801.6	0	hypothetical protein PRUPE_ppa022204mg [Prunus persica] >gi|462400004|gb|EMJ05672.1| hypothetical protein PRUPE_ppa022204mg [Prunus persica]	gi|498541216|gb|JX417080.1|	702	0	Fragaria x ananassa FMO-flavin monooxygenase YUC6 (YUC6) mRNA, complete cds	sp|Q9SVQ1|YUC2_ARATH	577	0	Flavin-containing monooxygenase YUCCA2 OS=Arabidopsis thaliana GN=YUC2 PE=2 SV=1	mll7934	241	4e-72	COG2072	Predicted flavoprotein involved in K+ transport	K11816	0	640	rcu:RCOM_1052800	YUCCA family monooxygenase [EC:1.14.13.-]
CL64.Contig5_All	1699	up	4.0209	18.1541	12.2231	14.2411	36.5431	56.4687	44.5012	gi|595792373|ref|XP_007199935.1|	660.6	0	hypothetical protein PRUPE_ppa007054mg [Prunus persica] >gi|462395335|gb|EMJ01134.1| hypothetical protein PRUPE_ppa007054mg [Prunus persica]	gi|525345106|ref|NM_001280066.1|	452	1e-124	Fragaria vesca flavin-containing monooxygenase YUCCA10-like (YUC7), mRNA >gi|381216458|gb|JF922291.1| Fragaria vesca YUC10 (YUC10) mRNA, complete cds	sp|Q9FVQ0|YUC10_ARATH	403	3e-137	Flavin-containing monooxygenase YUCCA10 OS=Arabidopsis thaliana GN=YUC10 PE=2 SV=1	mll7934	206	3e-60	COG2072	Predicted flavoprotein involved in K+ transport	K11816	4e-122	367	ath:AT5G43890	YUCCA family monooxygenase [EC:1.14.13.-]
CL4138.Contig1_All	1329	up	15.4211	4.4142	9.8182	3.5606	12.741	24.0406	11.1785	gi|3492806|emb|CAA12386.1|	597.4	0	adventitious rooting related oxygenase [Malus domestica]	gi|3492805|emb|AJ225045.1|	1846	0	Malus domestica mRNA for adventitious rooting related oxygenase ARRO-1	sp|Q9C971|G3OX4_ARATH	122	4e-31	Gibberellin 3-beta-dioxygenase 4 OS=Arabidopsis thaliana GN=At1g80330 PE=1 SV=1	PA0147	78.6	2e-15	COG3491	Isopenicillin N synthase and related dioxygenases	K04124	1e-30	122	vvi:100265167	gibberellin 3-beta-dioxygenase [EC:1.14.11.15]
Unigene16955_All	1799	up	0.9968	0.84	2.2985	0.397	3.3989	7.0939	2.5561	gi|595836745|ref|XP_007207321.1|	861.3	0	hypothetical protein PRUPE_ppa005020mg [Prunus persica] >gi|462402963|gb|EMJ08520.1| hypothetical protein PRUPE_ppa005020mg [Prunus persica]	gi|310705882|gb|GU559990.1|	1346	0	Prunus avium ABA 8'-hydroxylase (CYP707A3) mRNA, partial cds	sp|O81077|ABAH2_ARATH	657	0	Abscisic acid 8'-hydroxylase 2 OS=Arabidopsis thaliana GN=CYP707A2 PE=2 SV=1	slr0574	217	2e-63	COG2124	Cytochrome P450	K09843	0	740	pop:POPTR_723222	(+)-abscisic acid 8'-hydroxylase [EC:1.14.13.93]
CL8021.Contig1_All	1669	up	0.5628	0.1065	0.4405	0.2675	2.8182	8.6226	3.0201	gi|596148195|ref|XP_007222734.1|	721.9	0	hypothetical protein PRUPE_ppa006496mg [Prunus persica] >gi|462419670|gb|EMJ23933.1| hypothetical protein PRUPE_ppa006496mg [Prunus persica]	gi|470110256|ref|XM_004291354.1|	480	1e-132	PREDICTED: Fragaria vesca subsp. vesca auxin-induced protein 5NG4-like (LOC101293842), mRNA	sp|Q94AP3|WAT1_ARATH	578	0	Protein WALLS ARE THIN 1 OS=Arabidopsis thaliana GN=WAT1 PE=1 SV=1	CAC1538	52.8	7e-07	COG0697	Permeases of the drug/metabolite transporter (DMT) superfamily	--	--	--	--	--
CL8021.Contig3_All	1666	up	11.9429	2.4543	4.247	3.8586	21.9084	32.7052	9.1296	gi|596148195|ref|XP_007222734.1|	716.5	0	hypothetical protein PRUPE_ppa006496mg [Prunus persica] >gi|462419670|gb|EMJ23933.1| hypothetical protein PRUPE_ppa006496mg [Prunus persica]	gi|470110256|ref|XM_004291354.1|	466	1e-128	PREDICTED: Fragaria vesca subsp. vesca auxin-induced protein 5NG4-like (LOC101293842), mRNA	sp|Q94AP3|WAT1_ARATH	578	0	Protein WALLS ARE THIN 1 OS=Arabidopsis thaliana GN=WAT1 PE=1 SV=1	CAC1538	50.4	4e-06	COG0697	Permeases of the drug/metabolite transporter (DMT) superfamily	--	--	--	--	--
CL4684.Contig3_All	942	up	15.5922	2.9252	3.6093	2.8434	16.2776	19.1204	13.3302	gi|595944137|ref|XP_007216003.1|	329.3	7e-113	hypothetical protein PRUPE_ppa011935mg [Prunus persica] >gi|462412153|gb|EMJ17202.1| hypothetical protein PRUPE_ppa011935mg [Prunus persica]	gi|470134230|ref|XM_004302911.1|	355	6e-95	PREDICTED: Fragaria vesca subsp. vesca auxin-induced protein AUX22-like (LOC101309560), mRNA	sp|P13088|AUX22_SOYBN	258	7e-87	Auxin-induced protein AUX22 OS=Glycine max GN=AUX22 PE=2 SV=1	--	--	--	--	--	K14484	1e-86	259	rcu:RCOM_0895040	auxin-responsive protein IAA
CL3827.Contig3_All	1811	up	2.1219	0.6381	0.9641	2.2185	2.2336	6.3472	4.7364	gi|596233509|ref|XP_007224323.1|	593.2	0	hypothetical protein PRUPE_ppa020376mg [Prunus persica] >gi|462421259|gb|EMJ25522.1| hypothetical protein PRUPE_ppa020376mg [Prunus persica]	gi|470113055|ref|XM_004292695.1|	305	1e-79	PREDICTED: Fragaria vesca subsp. vesca cyclin-A3-2-like (LOC101290838), mRNA	sp|Q9C6A9|CCA32_ARATH	395	1e-133	Cyclin-A3-2 OS=Arabidopsis thaliana GN=CYCA3-2 PE=2 SV=1	SPBC582.03	157	2e-41	COG5024	Cyclin	K06627	4e-149	435	pop:POPTR_709971	cyclin A
CL524.Contig2_All	1268	up	5.8591	2.5236	6.0149	1.9011	6.6769	14.7756	5.2305	gi|595807032|ref|XP_007202538.1|	342.8	5e-116	hypothetical protein PRUPE_ppa011054mg [Prunus persica] >gi|462398069|gb|EMJ03737.1| hypothetical protein PRUPE_ppa011054mg [Prunus persica]	gi|470135591|ref|XM_004303549.1|	375	1e-101	PREDICTED: Fragaria vesca subsp. vesca two-component response regulator ARR9-like (LOC101293110), mRNA	sp|O80366|ARR9_ARATH	253	1e-82	Two-component response regulator ARR9 OS=Arabidopsis thaliana GN=ARR9 PE=1 SV=1	BH1547_2	67.4	3e-13	COG0784	FOG: CheY-like receiver	K14492	2e-107	317	pop:POPTR_777043	two-component response regulator ARR-A family
Unigene37260_All	1264	up	354.482	5.2741	9.1599	41.4629	34.0113	111.92	149.925	gi|22023949|gb|AAM89261.1|AF527800_1	506.5	2e-180	expansin 3 [Malus domestica]	gi|37951214|dbj|AB099929.1|	1618	0	Malus x domestica MdEXPA5 mRNA for expansin, partial cds	sp|O80622|EXP15_ARATH	417	8e-147	Expansin-A15 OS=Arabidopsis thaliana GN=EXPA15 PE=2 SV=2	--	--	--	--	--	--	--	--	--	--
CL15890.Contig2_All	1551	up	48.0103	28.0243	15.9963	23.4289	135.253	139.995	133.244	gi|22023949|gb|AAM89261.1|AF527800_1	512.7	0	expansin 3 [Malus domestica]	gi|22023948|gb|AF527800.1|	1980	0	Malus x domestica expansin 3 (EXP03) mRNA, complete cds	sp|O80622|EXP15_ARATH	416	6e-145	Expansin-A15 OS=Arabidopsis thaliana GN=EXPA15 PE=2 SV=2	--	--	--	--	--	--	--	--	--	--
CL2526.Contig9_All	1830	up	2.1465	0.4371	0.2009	3.5128	1.7992	1.83	7.2484	gi|595864715|ref|XP_007211823.1|	848.6	0	hypothetical protein PRUPE_ppa004336mg [Prunus persica] >gi|462407688|gb|EMJ13022.1| hypothetical protein PRUPE_ppa004336mg [Prunus persica]	gi|470114979|ref|XM_004293634.1|	569	1e-159	PREDICTED: Fragaria vesca subsp. vesca patellin-4-like (LOC101291501), mRNA	sp|Q94C59|PATL4_ARATH	575	0	Patellin-4 OS=Arabidopsis thaliana GN=PATL4 PE=1 SV=2	aq_2032	54.3	6e-07	COG0532	Translation initiation factor 2 (IF-2; GTPase)	K14306	4e-11	67.4	vvi:100265039	nuclear pore complex protein Nup62
CL2526.Contig2_All	568	up	13.2301	7.6681	4.368	28.6083	16.0649	19.1218	59.7836	gi|595864715|ref|XP_007211823.1|	238.8	4e-75	hypothetical protein PRUPE_ppa004336mg [Prunus persica] >gi|462407688|gb|EMJ13022.1| hypothetical protein PRUPE_ppa004336mg [Prunus persica]	gi|470114979|ref|XM_004293634.1|	137	2e-29	PREDICTED: Fragaria vesca subsp. vesca patellin-4-like (LOC101291501), mRNA	sp|Q94C59|PATL4_ARATH	170	2e-50	Patellin-4 OS=Arabidopsis thaliana GN=PATL4 PE=1 SV=2	PH0553	62	5e-11	COG3351	Putative archaeal flagellar protein D/E	K14565	9e-11	61.2	aly:ARALYDRAFT_896572	nucleolar protein 58
CL5064.Contig1_All	1871	up	8.9457	0.9026	1.3752	2.0042	4.7262	10.7876	4.5373	gi|595942349|ref|XP_007215908.1|	949.1	0	hypothetical protein PRUPE_ppa004172mg [Prunus persica] >gi|462412058|gb|EMJ17107.1| hypothetical protein PRUPE_ppa004172mg [Prunus persica]	gi|470136641|ref|XM_004304045.1|	1041	0	PREDICTED: Fragaria vesca subsp. vesca endoglucanase 11-like (LOC101303725), mRNA	sp|O48766|GUN11_ARATH	820	0	Endoglucanase 11 OS=Arabidopsis thaliana GN=At2g32990 PE=2 SV=1	--	--	--	--	--	K01179	5e-149	440	pop:POPTR_802297	endoglucanase [EC:3.2.1.4]
CL4584.Contig3_All	1535	up	1.7246	0.5212	1.5564	4.246	3.4319	12.0287	16.649	gi|595930576|ref|XP_007215244.1|	646.7	0	hypothetical protein PRUPE_ppa014611mg, partial [Prunus persica] >gi|462411394|gb|EMJ16443.1| hypothetical protein PRUPE_ppa014611mg, partial [Prunus persica]	gi|470141139|ref|XM_004306245.1|	303	3e-79	PREDICTED: Fragaria vesca subsp. vesca LRR receptor-like serine/threonine-protein kinase GSO2-like (LOC101302581), mRNA	sp|Q00874|DR100_ARATH	150	1e-40	DNA-damage-repair/toleration protein DRT100 OS=Arabidopsis thaliana GN=DRT100 PE=2 SV=2	SPBC28F2.12	75.9	1e-13	COG0086	DNA-directed RNA polymerase, beta' subunit/160 kD subunit	K13420	3e-34	139	sbi:SORBI_06g028760	LRR receptor-like serine/threonine-protein kinase FLS2 [EC:2.7.11.1]
Unigene17237_All	770	up	1.109	4.5021	7.2796	3.2467	30.6646	56.1866	15.5039	gi|470119211|ref|XP_004295709.1|	159.1	3e-44	PREDICTED: BAHD acyltransferase At5g47980-like [Fragaria vesca subsp. vesca]	--	--	--	--	sp|Q9ZTK5|DAT_CATRO	64.3	1e-11	Deacetylvindoline O-acetyltransferase OS=Catharanthus roseus GN=DAT PE=1 SV=1	--	--	--	--	--	--	--	--	--	--
CL1675.Contig7_All	1882	up	6.6247	4.9592	9.8628	14.1373	19.294	71.6094	45.2957	gi|470119177|ref|XP_004295692.1|	449.1	1e-151	PREDICTED: BAHD acyltransferase At5g47980-like [Fragaria vesca subsp. vesca]	gi|470119176|ref|XM_004295644.1|	105	2e-19	PREDICTED: Fragaria vesca subsp. vesca BAHD acyltransferase At5g47980-like (LOC101303405), mRNA	sp|Q9FI40|BAHD1_ARATH	223	3e-66	BAHD acyltransferase At5g47980 OS=Arabidopsis thaliana GN=BAHD1 PE=2 SV=1	--	--	--	--	--	K15400	5e-22	100	ath:AT5G41040	omega-hydroxypalmitate O-feruloyl transferase [EC:2.3.1.188]
CL1675.Contig3_All	1625	up	3.9413	5.6341	11.253	6.758	23.9663	46.5081	19.1009	gi|470119177|ref|XP_004295692.1|	452.6	4e-154	PREDICTED: BAHD acyltransferase At5g47980-like [Fragaria vesca subsp. vesca]	gi|470119176|ref|XM_004295644.1|	107	4e-20	PREDICTED: Fragaria vesca subsp. vesca BAHD acyltransferase At5g47980-like (LOC101303405), mRNA	sp|Q9FI40|BAHD1_ARATH	236	4e-72	BAHD acyltransferase At5g47980 OS=Arabidopsis thaliana GN=BAHD1 PE=2 SV=1	--	--	--	--	--	K15400	8e-23	102	ath:AT5G41040	omega-hydroxypalmitate O-feruloyl transferase [EC:2.3.1.188]
CL1675.Contig4_All	1655	up	5.5726	3.9207	10.7158	12.1921	17.8479	67.2124	39.5397	gi|470116070|ref|XP_004294209.1|	440.3	4e-149	PREDICTED: BAHD acyltransferase At5g47980-like [Fragaria vesca subsp. vesca]	gi|470119176|ref|XM_004295644.1|	105	2e-19	PREDICTED: Fragaria vesca subsp. vesca BAHD acyltransferase At5g47980-like (LOC101303405), mRNA	sp|Q9FI40|BAHD1_ARATH	221	6e-66	BAHD acyltransferase At5g47980 OS=Arabidopsis thaliana GN=BAHD1 PE=2 SV=1	--	--	--	--	--	K15400	1e-22	102	ath:AT5G41040	omega-hydroxypalmitate O-feruloyl transferase [EC:2.3.1.188]
CL1675.Contig5_All	1834	up	4.0509	2.5202	7.8662	8.9575	11.8999	48.364	28.1587	gi|470119177|ref|XP_004295692.1|	449.1	1e-151	PREDICTED: BAHD acyltransferase At5g47980-like [Fragaria vesca subsp. vesca]	gi|470119176|ref|XM_004295644.1|	105	2e-19	PREDICTED: Fragaria vesca subsp. vesca BAHD acyltransferase At5g47980-like (LOC101303405), mRNA	sp|Q9FI40|BAHD1_ARATH	223	2e-66	BAHD acyltransferase At5g47980 OS=Arabidopsis thaliana GN=BAHD1 PE=2 SV=1	--	--	--	--	--	K15400	5e-22	100	ath:AT5G41040	omega-hydroxypalmitate O-feruloyl transferase [EC:2.3.1.188]
CL1675.Contig6_All	1627	up	11.9668	12.9479	22.8736	7.1887	54.8698	58.5226	19.023	gi|470119177|ref|XP_004295692.1|	461.5	1e-157	PREDICTED: BAHD acyltransferase At5g47980-like [Fragaria vesca subsp. vesca]	gi|470119176|ref|XM_004295644.1|	107	4e-20	PREDICTED: Fragaria vesca subsp. vesca BAHD acyltransferase At5g47980-like (LOC101303405), mRNA	sp|Q9FI40|BAHD1_ARATH	236	9e-72	BAHD acyltransferase At5g47980 OS=Arabidopsis thaliana GN=BAHD1 PE=2 SV=1	--	--	--	--	--	K15400	3e-22	100	ath:AT5G41040	omega-hydroxypalmitate O-feruloyl transferase [EC:2.3.1.188]
CL1682.Contig3_All	1945	up	40.8313	4.3415	1.4646	3.1215	11.4142	4.4673	11.7755	gi|595795535|ref|XP_007201029.1|	794.3	0	hypothetical protein PRUPE_ppa006229mg [Prunus persica] >gi|462396429|gb|EMJ02228.1| hypothetical protein PRUPE_ppa006229mg [Prunus persica]	gi|310753531|gb|HQ232414.1|	759	0	Rosa x borboniana cultivar Gruss an Teplitz pectate lyase (Pel1) mRNA, complete cds	sp|Q9M8Z8|PLY8_ARATH	694	0	Probable pectate lyase 8 OS=Arabidopsis thaliana GN=At3g07010 PE=2 SV=1	TM0433	78.6	6e-15	COG3866	Pectate lyase	K01728	0	752	rcu:RCOM_1721620	pectate lyase [EC:4.2.2.2]
Unigene20859_All	1774	up	2.2143	0.7516	2.3309	15.0483	3.1286	16.2244	36.2892	gi|595803247|ref|XP_007201984.1|	908.3	0	hypothetical protein PRUPE_ppa004881mg [Prunus persica] >gi|462397515|gb|EMJ03183.1| hypothetical protein PRUPE_ppa004881mg [Prunus persica]	gi|470141077|ref|XM_004306214.1|	593	1e-166	PREDICTED: Fragaria vesca subsp. vesca probable pectate lyase 12-like (LOC101291559), mRNA	sp|Q9SCP2|PLY12_ARATH	732	0	Probable pectate lyase 12 OS=Arabidopsis thaliana GN=At3g53190 PE=2 SV=2	BH0698	89	1e-18	COG3866	Pectate lyase	K01728	0	791	rcu:RCOM_1353560	pectate lyase [EC:4.2.2.2]
CL340.Contig4_All	1779	up	25.0567	9.2934	5.2169	3.6637	41.1923	19.1805	9.2456	gi|614458448|gb|AHX37592.1|	823.5	0	pectate lyase [Pyrus x bretschneideri]	gi|34980262|gb|AY376878.1|	1972	0	Malus x domestica pectate lyase mRNA, complete cds	sp|Q9C5M8|PLY18_ARATH	705	0	Probable pectate lyase 18 OS=Arabidopsis thaliana GN=At4g24780 PE=2 SV=2	BS_pel	89.7	2e-18	COG3866	Pectate lyase	K01728	0	760	pop:POPTR_575272	pectate lyase [EC:4.2.2.2]
CL16038.Contig3_All	1885	up	3.4883	0.4244	0.7312	1.0894	3.7928	5.0417	3.0962	gi|595834171|ref|XP_007206819.1|	776.2	0	hypothetical protein PRUPE_ppa025962mg, partial [Prunus persica] >gi|462402461|gb|EMJ08018.1| hypothetical protein PRUPE_ppa025962mg, partial [Prunus persica]	gi|470133843|ref|XM_004302721.1|	646	0	PREDICTED: Fragaria vesca subsp. vesca aspartic proteinase PCS1-like (LOC101302669), mRNA	sp|Q9LZL3|PCS1L_ARATH	575	0	Aspartic proteinase PCS1 OS=Arabidopsis thaliana GN=PCS1 PE=2 SV=1	SPBC28F2.12	65.5	3e-10	COG0086	DNA-directed RNA polymerase, beta' subunit/160 kD subunit	K00924	3e-22	102	aly:ARALYDRAFT_489138	[EC:2.7.1.-]
CL1636.Contig2_All	1474	up	6.9521	8.6837	19.3255	64.812	35.9307	130.238	183.339	gi|595829509|ref|XP_007205889.1|	389	2e-133	hypothetical protein PRUPE_ppa011329mg [Prunus persica] >gi|462401531|gb|EMJ07088.1| hypothetical protein PRUPE_ppa011329mg [Prunus persica]	gi|470132397|ref|XM_004302021.1|	559	1e-156	PREDICTED: Fragaria vesca subsp. vesca GRF1-interacting factor 1-like (LOC101309845), mRNA	sp|Q8L8A5|GIF1_ARATH	253	6e-82	GRF1-interacting factor 1 OS=Arabidopsis thaliana GN=GIF1 PE=1 SV=1	--	--	--	--	--	--	--	--	--	--
CL6120.Contig3_All	851	up	17.7613	6.9981	5.2909	23.8158	15.4758	34.8851	95.3921	gi|596209043|ref|XP_007223838.1|	161	1e-48	hypothetical protein PRUPE_ppa014086mg [Prunus persica] >gi|462420774|gb|EMJ25037.1| hypothetical protein PRUPE_ppa014086mg [Prunus persica]	gi|32364339|gb|AY279312.1|	224	1e-55	Malus x domestica cysteine protease-like mRNA, partial sequence	sp|Q948Z4|SNAK1_SOLTU	139	4e-42	Snakin-1 OS=Solanum tuberosum GN=SN1 PE=1 SV=1	--	--	--	--	--	--	--	--	--	--
CL14997.Contig1_All	1266	up	1.349	21.4845	14.0811	5.6419	67.9152	35.0314	23.8887	gi|595808486|ref|XP_007202767.1|	166	1e-48	hypothetical protein PRUPE_ppa013480mg [Prunus persica] >gi|462398298|gb|EMJ03966.1| hypothetical protein PRUPE_ppa013480mg [Prunus persica]	gi|313184264|emb|FN823234.1|	509	1e-141	Malus x domestica genomic sequence for BAC clone MC-12 containing a Mal d 1 gene cluster	sp|Q93X17|SNAK2_SOLTU	116	9e-32	Snakin-2 OS=Solanum tuberosum GN=SN2 PE=1 SV=1	--	--	--	--	--	--	--	--	--	--
CL2305.Contig6_All	2149	up	33.5776	3.1849	2.9504	14.3335	6.6975	15.0358	30.4505	gi|595901809|ref|XP_007213900.1|	1050.4	0	hypothetical protein PRUPE_ppa003872mg [Prunus persica] >gi|462409765|gb|EMJ15099.1| hypothetical protein PRUPE_ppa003872mg [Prunus persica]	gi|470114198|ref|XM_004293256.1|	1158	0	PREDICTED: Fragaria vesca subsp. vesca L-ascorbate oxidase homolog (LOC101297617), mRNA	sp|Q00624|ASOL_BRANA	596	0	L-ascorbate oxidase homolog OS=Brassica napus GN=Bp10 PE=2 SV=1	SPAC1F7.08	99.4	6e-21	COG2132	Putative multicopper oxidases	K00423	0	593	aly:ARALYDRAFT_892557	L-ascorbate oxidase [EC:1.10.3.3]
CL11911.Contig2_All	1499	up	24.7809	0.2965	0.9195	1.0125	1.7572	4.5285	3.0676	gi|587876228|gb|EXB65320.1|	471.1	1e-162	hypothetical protein L484_025399 [Morus notabilis]	gi|470146549|ref|XM_004308839.1|	325	9e-86	PREDICTED: Fragaria vesca subsp. vesca F-box protein At2g39490-like (LOC101305023), mRNA	sp|Q5S4V7|FB129_ARATH	252	3e-79	F-box protein At2g39490 OS=Arabidopsis thaliana GN=At2g39490 PE=2 SV=1	--	--	--	--	--	--	--	--	--	--
CL9746.Contig1_All	953	up	5.914	1.2125	2.0249	16.114	4.1458	9.8772	33.8688	gi|595807175|ref|XP_007202563.1|	380.9	7e-133	hypothetical protein PRUPE_ppa011422mg [Prunus persica] >gi|462398094|gb|EMJ03762.1| hypothetical protein PRUPE_ppa011422mg [Prunus persica]	gi|470102383|ref|XM_004287586.1|	252	7e-64	PREDICTED: Fragaria vesca subsp. vesca uncharacterized LOC101295651 (LOC101295651), mRNA	sp|Q9FPQ6|GP1_CHLRE	48.5	3e-06	Vegetative cell wall protein gp1 OS=Chlamydomonas reinhardtii GN=GP1 PE=2 SV=1	--	--	--	--	--	K10730	6e-06	49.3	aly:ARALYDRAFT_472990	ATP-dependent DNA helicase Q4 [EC:3.6.4.12]
CL2550.Contig2_All	1336	up	0.0639	0.0665	0.9629	0.6683	2.1828	3.6583	4.1038	gi|6523547|emb|CAB62280.1|	114.8	3e-26	hydroxyproline-rich glycoprotein DZ-HRGP [Volvox carteri f. nagariensis]	--	--	--	--	sp|Q9FPQ6|GP1_CHLRE	120	2e-29	Vegetative cell wall protein gp1 OS=Chlamydomonas reinhardtii GN=GP1 PE=2 SV=1	Rv3876	77.8	1e-14	COG0455	ATPases involved in chromosome partitioning	K01115	6e-27	113	vcn:VOLCADRAFT_99471	phospholipase D [EC:3.1.4.4]
Unigene13213_All	1385	up	0.7399	1.091	3.5164	6.0596	4.279	17.1217	19.4099	gi|587907723|gb|EXB95713.1|	118.2	3e-29	hypothetical protein L484_007463 [Morus notabilis]	gi|313184297|emb|FN823235.1|	190	3e-45	Malus x domestica genomic sequence for BAC clone MC-20 containing a Mal d 1 gene cluster	sp|Q9T0K5|LRX3_ARATH	90.5	4e-19	Leucine-rich repeat extensin-like protein 3 OS=Arabidopsis thaliana GN=LRX3 PE=1 SV=1	Rv3876	63.9	3e-10	COG0455	ATPases involved in chromosome partitioning	K01115	4e-19	90.5	vcn:VOLCADRAFT_99471	phospholipase D [EC:3.1.4.4]
Unigene8228_All	2077	up	9.6619	5.5207	9.6004	16.034	14.7651	44.2308	38.2331	gi|595890406|ref|XP_007213494.1|	675.2	0	hypothetical protein PRUPE_ppa022356mg [Prunus persica] >gi|462409359|gb|EMJ14693.1| hypothetical protein PRUPE_ppa022356mg [Prunus persica]	gi|470115447|ref|XM_004293863.1|	125	2e-25	PREDICTED: Fragaria vesca subsp. vesca UDP-glycosyltransferase 79B6-like (LOC101310006), mRNA	sp|Q9FN26|U79B6_ARATH	450	1e-152	UDP-glycosyltransferase 79B6 OS=Arabidopsis thaliana GN=UGT79B6 PE=2 SV=1	--	--	--	--	--	K13691	2e-28	120	pop:POPTR_810275	pathogen-inducible salicylic acid glucosyltransferase [EC:2.4.1.-]
CL10142.Contig3_All	1752	up	7.1649	2.6889	4.7728	3.0067	9.2353	16.9964	11.3566	gi|595832766|ref|XP_007206539.1|	702.2	0	hypothetical protein PRUPE_ppa019639mg [Prunus persica] >gi|462402181|gb|EMJ07738.1| hypothetical protein PRUPE_ppa019639mg [Prunus persica]	gi|470117247|ref|XM_004294725.1|	238	2e-59	PREDICTED: Fragaria vesca subsp. vesca UDP-glycosyltransferase 87A1-like (LOC101309519), mRNA	sp|O64732|U87A1_ARATH	485	4e-168	UDP-glycosyltransferase 87A1 OS=Arabidopsis thaliana GN=UGT87A1 PE=2 SV=1	--	--	--	--	--	K13068	6e-64	219	aly:ARALYDRAFT_479675	sinapate 1-glucosyltransferase [EC:2.4.1.120]
Unigene495_All	1904	up	93.5123	24.2758	16.5054	31.7461	52.5195	73.3965	70.3631	gi|449437577|ref|XP_004136568.1|	757.3	0	PREDICTED: actin-like [Cucumis sativus] >gi|449511328|ref|XP_004163927.1| PREDICTED: actin-like [Cucumis sativus]	gi|18252328|gb|AF386514.1|AF386514	2006	0	Pyrus communis actin mRNA, partial cds	sp|O81221|ACT_GOSHI	749	0	Actin OS=Gossypium hirsutum PE=3 SV=1	SPBC32H8.12c	668	0	COG5277	Actin and related proteins	K05692	0	754	pop:POPTR_561252	actin beta/gamma 1
CL10922.Contig1_All	1279	up	5.8087	1.7374	3.8078	13.1935	7.9434	16.7008	37.6121	gi|596128697|ref|XP_007222123.1|	838.6	0	hypothetical protein PRUPE_ppa004644mg [Prunus persica] >gi|462419059|gb|EMJ23322.1| hypothetical protein PRUPE_ppa004644mg [Prunus persica]	gi|470122865|ref|XM_004297411.1|	1025	0	PREDICTED: Fragaria vesca subsp. vesca endoglucanase 8-like (LOC101301481), mRNA	sp|Q9CAC1|GUN8_ARATH	766	0	Endoglucanase 8 OS=Arabidopsis thaliana GN=CEL1 PE=2 SV=1	--	--	--	--	--	K01179	0	573	osa:4347660	endoglucanase [EC:3.2.1.4]
CL1675.Contig8_All	1765	up	11.4666	9.3168	28.8425	26.6079	34.1639	125.534	67.4873	gi|470119177|ref|XP_004295692.1|	444.9	2e-150	PREDICTED: BAHD acyltransferase At5g47980-like [Fragaria vesca subsp. vesca]	gi|470119176|ref|XM_004295644.1|	105	2e-19	PREDICTED: Fragaria vesca subsp. vesca BAHD acyltransferase At5g47980-like (LOC101303405), mRNA	sp|Q70PR7|VINSY_RAUSE	226	5e-68	Vinorine synthase OS=Rauvolfia serpentina GN=ACT PE=1 SV=2	--	--	--	--	--	K13065	3e-22	101	pop:POPTR_784746	shikimate O-hydroxycinnamoyltransferase [EC:2.3.1.133]
CL8137.Contig3_All	1533	up	4.5677	1.3916	2.8772	4.9505	7.3023	12.4576	11.5945	gi|596262274|ref|XP_007224934.1|	605.9	0	hypothetical protein PRUPE_ppa021606mg [Prunus persica] >gi|462421870|gb|EMJ26133.1| hypothetical protein PRUPE_ppa021606mg [Prunus persica]	gi|470125190|ref|XM_004298541.1|	442	1e-121	PREDICTED: Fragaria vesca subsp. vesca uncharacterized LOC101307490 (LOC101307490), mRNA	sp|P0C7P8|LHWL1_ARATH	80.5	8e-16	Transcription factor EMB1444 OS=Arabidopsis thaliana GN=EMB1444 PE=2 SV=1	--	--	--	--	--	--	--	--	--	--
CL8137.Contig4_All	1501	up	3.698	1.3028	2.2651	4.4017	4.9511	9.7082	12.1952	gi|596262274|ref|XP_007224934.1|	595.9	0	hypothetical protein PRUPE_ppa021606mg [Prunus persica] >gi|462421870|gb|EMJ26133.1| hypothetical protein PRUPE_ppa021606mg [Prunus persica]	gi|470125190|ref|XM_004298541.1|	402	1e-109	PREDICTED: Fragaria vesca subsp. vesca uncharacterized LOC101307490 (LOC101307490), mRNA	sp|P0C7P8|LHWL1_ARATH	76.6	1e-14	Transcription factor EMB1444 OS=Arabidopsis thaliana GN=EMB1444 PE=2 SV=1	--	--	--	--	--	--	--	--	--	--
CL4452.Contig2_All	1433	up	3.2179	0.6823	2.1802	3.4891	3.0854	9.2215	7.0966	gi|596170883|ref|XP_007223122.1|	654.8	0	hypothetical protein PRUPE_ppa007138mg [Prunus persica] >gi|462420058|gb|EMJ24321.1| hypothetical protein PRUPE_ppa007138mg [Prunus persica]	gi|470113180|ref|XM_004292757.1|	597	1e-167	PREDICTED: Fragaria vesca subsp. vesca uncharacterized LOC101311158 (LOC101311158), mRNA	sp|P0C7P8|LHWL1_ARATH	77.8	5e-15	Transcription factor EMB1444 OS=Arabidopsis thaliana GN=EMB1444 PE=2 SV=1	--	--	--	--	--	--	--	--	--	--
CL6181.Contig2_All	1717	up	11.8369	2.3814	5.0307	7.2799	5.9171	20.9801	16.7898	gi|595821397|ref|XP_007204806.1|	650.2	0	hypothetical protein PRUPE_ppa025288mg [Prunus persica] >gi|462400337|gb|EMJ06005.1| hypothetical protein PRUPE_ppa025288mg [Prunus persica]	gi|470105038|ref|XM_004288848.1|	297	2e-77	PREDICTED: Fragaria vesca subsp. vesca uncharacterized LOC101305601 (LOC101305601), mRNA	sp|Q8LPG9|IQD14_ARATH	77.8	1e-15	Protein IQ-DOMAIN 14 OS=Arabidopsis thaliana GN=IQD14 PE=1 SV=1	--	--	--	--	--	--	--	--	--	--
CL6181.Contig1_All	1596	up	20.9206	0.724	2.706	2.7971	2.4755	9.4139	5.8732	gi|595821397|ref|XP_007204806.1|	664.8	0	hypothetical protein PRUPE_ppa025288mg [Prunus persica] >gi|462400337|gb|EMJ06005.1| hypothetical protein PRUPE_ppa025288mg [Prunus persica]	gi|470105038|ref|XM_004288848.1|	276	8e-71	PREDICTED: Fragaria vesca subsp. vesca uncharacterized LOC101305601 (LOC101305601), mRNA	sp|Q8LPG9|IQD14_ARATH	77	8e-17	Protein IQ-DOMAIN 14 OS=Arabidopsis thaliana GN=IQD14 PE=1 SV=1	--	--	--	--	--	--	--	--	--	--
Unigene13245_All	1765	up	4.0641	3.1224	3.5923	4.0974	6.449	14.4098	13.778	gi|595823751|ref|XP_007205121.1|	698.4	0	hypothetical protein PRUPE_ppa004875mg [Prunus persica] >gi|462400763|gb|EMJ06320.1| hypothetical protein PRUPE_ppa004875mg [Prunus persica]	gi|289526318|dbj|AB458506.1|	222	1e-54	Malus x domestica MdFT1 gene for flowering locus T like protein, complete cds, cultivar: Fuji	sp|Q94CD1|HHT1_ARATH	226	2e-67	Omega-hydroxypalmitate O-feruloyl transferase OS=Arabidopsis thaliana GN=HHT1 PE=1 SV=1	--	--	--	--	--	K15400	6e-70	233	rcu:RCOM_1447050	omega-hydroxypalmitate O-feruloyl transferase [EC:2.3.1.188]
CL13089.Contig2_All	2575	up	1.5255	0.5178	0.8564	4.9582	4.0916	3.4095	11.5045	gi|530727920|gb|EQC26162.1|	61.2	1e-07	hypothetical protein SDRG_16014 [Saprolegnia diclina VS20]	--	--	--	--	sp|Q8H0V6|AB3F_ARATH	231	8e-65	ABC transporter F family member 3 OS=Arabidopsis thaliana GN=ABCF3 PE=2 SV=1	SPBC29A3.09c	235	8e-66	COG0488	ATPase components of ABC transporters with duplicated ATPase domains	K06184	4e-70	247	ppp:PHYPADRAFT_135389	ATP-binding cassette, subfamily F, member 1
Unigene9939_All	525	up	24.8864	5.5872	7.3512	64.2838	14.1554	29.1355	141.993	gi|595881417|ref|XP_007212412.1|	145.2	7e-44	hypothetical protein PRUPE_ppa016471mg, partial [Prunus persica] >gi|462408277|gb|EMJ13611.1| hypothetical protein PRUPE_ppa016471mg, partial [Prunus persica]	gi|46326599|gb|AY486743.1|	107	1e-20	Hevea brasiliensis clone gHbCIRA2511 microsatellite sequence	sp|Q43534|LIM2_LILLO	43.5	3e-06	Protein LIM2 OS=Lilium longiflorum GN=LIM2 PE=3 SV=2	--	--	--	--	--	K02605	1e-08	54.7	smo:SELMODRAFT_427211	origin recognition complex subunit 3
Unigene40519_All	1037	up	20.0928	4.9715	6.2028	15.2392	11.6114	24.5258	36.8387	gi|595805630|ref|XP_007202324.1|	434.9	1e-151	hypothetical protein PRUPE_ppa008126mg [Prunus persica] >gi|462397855|gb|EMJ03523.1| hypothetical protein PRUPE_ppa008126mg [Prunus persica]	gi|470135664|ref|XM_004303583.1|	172	6e-40	PREDICTED: Fragaria vesca subsp. vesca glucan endo-1,3-beta-glucosidase, basic isoform-like (LOC101304018), mRNA	sp|P52408|E13B_PRUPE	330	4e-112	Glucan endo-1,3-beta-glucosidase, basic isoform OS=Prunus persica GN=GNS1 PE=3 SV=1	YGR282c	48.5	9e-06	COG5309	Exo-beta-1,3-glucanase	--	--	--	--	--
CL7739.Contig3_All	1731	up	0.5427	0.3595	1.6456	1.0316	1.7934	6.2745	3.8315	gi|596128302|ref|XP_007222094.1|	110.5	1e-24	hypothetical protein PRUPE_ppa007634mg [Prunus persica] >gi|462419030|gb|EMJ23293.1| hypothetical protein PRUPE_ppa007634mg [Prunus persica]	gi|470110121|ref|XM_004291288.1|	638	1e-180	PREDICTED: Fragaria vesca subsp. vesca probable cinnamyl alcohol dehydrogenase 6-like (LOC101299636), mRNA	sp|Q7XWU3|CADH6_ORYSJ	464	2e-161	Probable cinnamyl alcohol dehydrogenase 6 OS=Oryza sativa subsp. japonica GN=CAD6 PE=2 SV=2	ML1730	271	2e-87	COG1064	Zn-dependent alcohol dehydrogenases	K00083	2e-124	371	vvi:100245522	cinnamyl-alcohol dehydrogenase [EC:1.1.1.195]
CL13375.Contig2_All	1349	up	14.876	21.5463	21.3887	53.3448	50.4872	75.9503	125.008	gi|595864127|ref|XP_007211716.1|	532.3	0	hypothetical protein PRUPE_ppa009359mg [Prunus persica] >gi|462407581|gb|EMJ12915.1| hypothetical protein PRUPE_ppa009359mg [Prunus persica]	gi|470113887|ref|XM_004293103.1|	311	1e-81	PREDICTED: Fragaria vesca subsp. vesca palmitoyl-monogalactosyldiacylglycerol delta-7 desaturase, chloroplastic-like (LOC101312700), mRNA	sp|Q949X0|ADS3_ARATH	392	7e-135	Palmitoyl-monogalactosyldiacylglycerol delta-7 desaturase, chloroplastic OS=Arabidopsis thaliana GN=ADS3 PE=2 SV=2	sll0541	280	6e-91	COG1398	Fatty-acid desaturase	K00507	4e-145	420	gmx:100786391	stearoyl-CoA desaturase (delta-9 desaturase) [EC:1.14.19.1]
CL12918.Contig1_All	1322	up	4.5216	2.6895	4.0315	2.4313	7.4004	13.9667	7.2242	gi|595882116|ref|XP_007212540.1|	583.9	0	hypothetical protein PRUPE_ppa019416mg [Prunus persica] >gi|462408405|gb|EMJ13739.1| hypothetical protein PRUPE_ppa019416mg [Prunus persica]	gi|56961668|gb|AC154900.1|	490	1e-135	Prunus persica (peach) BAC clone 28F08, complete sequence	sp|Q9XGY6|WAXS1_SIMCH	291	1e-95	Long-chain-alcohol O-fatty-acyltransferase OS=Simmondsia chinensis PE=1 SV=1	Cj0611c	49.7	8e-06	COG1696	Predicted membrane protein involved in D-alanine export	--	--	--	--	--
CL6924.Contig1_All	1333	up	10.1858	5.1345	5.308	1.3396	15.949	17.5859	4.0467	gi|596132775|ref|XP_007222193.1|	99.4	1e-21	hypothetical protein PRUPE_ppa010073mg [Prunus persica] >gi|462419129|gb|EMJ23392.1| hypothetical protein PRUPE_ppa010073mg [Prunus persica]	gi|470122382|ref|XM_004297173.1|	517	1e-143	PREDICTED: Fragaria vesca subsp. vesca probable 6-phosphogluconolactonase 1-like, transcript variant 2 (LOC101306035), mRNA	sp|Q75IV7|6PGL1_ORYSJ	306	4e-102	Probable 6-phosphogluconolactonase 1 OS=Oryza sativa subsp. japonica GN=Os03g0416500 PE=2 SV=1	SPCC16C4.10	141	2e-38	COG0363	6-phosphogluconolactonase/Glucosamine-6-phosphate isomerase/deaminase	K01057	9e-121	353	gmx:100809411	6-phosphogluconolactonase [EC:3.1.1.31]
CL10441.Contig1_All	555	up	2.4618	1.2813	2.3179	8.8479	12.0343	7.6648	25.4933	gi|397624385|gb|EJK67366.1|	48.9	1e-06	hypothetical protein THAOC_11610, partial [Thalassiosira oceanica]	--	--	--	--	sp|Q75HJ0|RH37_ORYSJ	52	4e-08	DEAD-box ATP-dependent RNA helicase 37 OS=Oryza sativa subsp. japonica GN=PL10A PE=2 SV=1	--	--	--	--	--	K11594	1e-07	52	osa:4334493	ATP-dependent RNA helicase [EC:3.6.4.13]
Unigene32715_All	1350	up	15.3078	4.8723	5.6495	6.4152	11.3582	16.9622	14.7383	gi|595863397|ref|XP_007211574.1|	645.6	0	hypothetical protein PRUPE_ppa008431mg [Prunus persica] >gi|462407439|gb|EMJ12773.1| hypothetical protein PRUPE_ppa008431mg [Prunus persica]	gi|470114774|ref|XM_004293537.1|	848	0	PREDICTED: Fragaria vesca subsp. vesca sphingolipid delta(4)-desaturase DES1-like (LOC101307465), mRNA	--	--	--	--	alr3189	51.2	1e-06	COG3239	Fatty acid desaturase	K04712	0	620	rcu:RCOM_0935980	sphingolipid delta-4 desaturase [EC:1.14.-.-]
CL13558.Contig5_All	1594	up	1.4465	2.9555	5.8224	4.873	6.9048	16.637	20.4154	gi|595946526|ref|XP_007216154.1|	718.4	0	hypothetical protein PRUPE_ppa015210mg [Prunus persica] >gi|462412304|gb|EMJ17353.1| hypothetical protein PRUPE_ppa015210mg [Prunus persica]	gi|470140131|ref|XM_004305750.1|	448	1e-122	PREDICTED: Fragaria vesca subsp. vesca vacuolar-processing enzyme-like (LOC101302193), mRNA	sp|P49043|VPE_CITSI	525	0	Vacuolar-processing enzyme OS=Citrus sinensis PE=2 SV=1	YDR331w	97.1	5e-21	COG5206	Glycosylphosphatidylinositol transamidase (GPIT), subunit GPI8	K01369	0	547	vvi:100244137	legumain [EC:3.4.22.34]
Unigene35412_All	1268	up	4.4448	2.2432	5.0728	19.5043	16.173	14.1332	41.4254	gi|326521830|dbj|BAK00491.1|	702.2	0	predicted protein [Hordeum vulgare subsp. vulgare]	gi|224549833|gb|FJ456915.1|	731	0	Paulinella chromatophora strain FK01 actin gene, partial cds	sp|O65315|ACT_COLSC	686	0	Actin OS=Coleochaete scutata PE=2 SV=1	SPBC32H8.12c	673	0	COG5277	Actin and related proteins	K05692	0	682	bdi:100841760	actin beta/gamma 1
CL15490.Contig2_All	1494	up	9.3168	2.9748	3.5058	8.247	9.8226	9.572	16.9875	gi|595799273|ref|XP_007201511.1|	599.7	0	hypothetical protein PRUPE_ppa015171mg [Prunus persica] >gi|462396911|gb|EMJ02710.1| hypothetical protein PRUPE_ppa015171mg [Prunus persica]	gi|470112548|ref|XM_004292447.1|	270	5e-69	PREDICTED: Fragaria vesca subsp. vesca GDSL esterase/lipase At5g08460-like (LOC101303090), mRNA	sp|Q9C7N4|GDL15_ARATH	243	3e-76	GDSL esterase/lipase At1g29670 OS=Arabidopsis thaliana GN=At1g29670 PE=2 SV=1	all3634	61.2	1e-09	COG3240	Phospholipase/lecithinase/hemolysin	K00514	1e-23	106	rcu:RCOM_1428040	zeta-carotene desaturase [EC:1.3.5.6]
Unigene14057_All	598	up	264.323	271.715	71.2991	41.0583	615.865	193.43	125.399	gi|595875358|ref|XP_007212174.1|	52.4	7e-07	hypothetical protein PRUPE_ppa012576mg [Prunus persica] >gi|462408039|gb|EMJ13373.1| hypothetical protein PRUPE_ppa012576mg [Prunus persica]	gi|56961669|gb|AC154901.1|	139	4e-30	Prunus persica (peach) BAC clone 82I18, complete sequence	sp|Q39967|ALL5_HEVBR	76.6	7e-18	Major latex allergen Hev b 5 OS=Hevea brasiliensis PE=1 SV=3	XF1267	63.2	3e-11	COG5297	Cellobiohydrolase A (1,4-beta-cellobiosidase A)	K11323	3e-10	60.1	vcn:VOLCADRAFT_121342	histone arginine demethylase JMJD6 [EC:1.14.11.-]
CL11529.Contig1_All	1427	up	9.5747	2.2424	7.1477	4.8802	6.3285	18.3303	12.2079	gi|596139822|ref|XP_007222414.1|	525.8	0	hypothetical protein PRUPE_ppa008191mg [Prunus persica] >gi|462419350|gb|EMJ23613.1| hypothetical protein PRUPE_ppa008191mg [Prunus persica]	gi|358350528|dbj|AB627256.1|	1921	0	Malus x domestica mRNA, microsatellite: MEST106, clone: PEL01_02_H07	sp|Q9XHP0|11S2_SESIN	118	7e-29	11S globulin seed storage protein 2 OS=Sesamum indicum PE=2 SV=1	--	--	--	--	--	--	--	--	--	--
CL1507.Contig16_All	1265	up	1.8226	1.054	1.8886	2.3997	3.6438	4.7938	6.4313	gi|326529211|dbj|BAK00999.1|	731.9	0	predicted protein [Hordeum vulgare subsp. vulgare] >gi|326530362|dbj|BAJ97607.1| predicted protein [Hordeum vulgare subsp. vulgare]	gi|255966065|gb|FJ600312.1|	1051	0	Rhodomonas sp. CCMP768 clone Rhod_cDNA14 actin mRNA, complete cds	sp|P53496|ACT11_ARATH	705	0	Actin-11 OS=Arabidopsis thaliana GN=ACT11 PE=1 SV=1	SPBC32H8.12c	691	0	COG5277	Actin and related proteins	K12313	0	714	zma:100274491	actin, aortic smooth muscle
CL2874.Contig1_All	1264	up	0.8107	0.3516	0.9451	0.9889	2.9025	15.6817	6.0866	gi|595805804|ref|XP_007202348.1|	607.1	0	hypothetical protein PRUPE_ppa008349mg [Prunus persica] >gi|462397879|gb|EMJ03547.1| hypothetical protein PRUPE_ppa008349mg [Prunus persica]	gi|470102837|ref|XM_004287810.1|	381	1e-102	PREDICTED: Fragaria vesca subsp. vesca peroxidase 72-like (LOC101312669), mRNA	sp|Q9FJZ9|PER72_ARATH	503	1e-179	Peroxidase 72 OS=Arabidopsis thaliana GN=PER72 PE=1 SV=1	--	--	--	--	--	K00430	0	562	rcu:RCOM_0533480	peroxidase [EC:1.11.1.7]
CL7506.Contig1_All	1561	up	5.0329	0.3417	0.1766	4.5757	1.9284	9.1032	10.6501	gi|595968429|ref|XP_007217384.1|	686.4	0	hypothetical protein PRUPE_ppa024576mg, partial [Prunus persica] >gi|462413534|gb|EMJ18583.1| hypothetical protein PRUPE_ppa024576mg, partial [Prunus persica]	gi|470141117|ref|XM_004306234.1|	262	1e-66	PREDICTED: Fragaria vesca subsp. vesca protein TOO MANY MOUTHS-like (LOC101299409), mRNA	sp|Q9SSD1|TMM_ARATH	208	4e-61	Protein TOO MANY MOUTHS OS=Arabidopsis thaliana GN=TMM PE=2 SV=1	MA2301_1	97.8	4e-22	COG4886	Leucine-rich repeat (LRR) protein	K13420	3e-43	166	sbi:SORBI_06g028760	LRR receptor-like serine/threonine-protein kinase FLS2 [EC:2.7.11.1]
CL7506.Contig2_All	1623	up	2.736	0.9858	2.7176	10.8372	15.5915	52.3651	39.0661	gi|595968429|ref|XP_007217384.1|	694.5	0	hypothetical protein PRUPE_ppa024576mg, partial [Prunus persica] >gi|462413534|gb|EMJ18583.1| hypothetical protein PRUPE_ppa024576mg, partial [Prunus persica]	gi|470141117|ref|XM_004306234.1|	276	8e-71	PREDICTED: Fragaria vesca subsp. vesca protein TOO MANY MOUTHS-like (LOC101299409), mRNA	sp|Q9SSD1|TMM_ARATH	211	5e-62	Protein TOO MANY MOUTHS OS=Arabidopsis thaliana GN=TMM PE=2 SV=1	MA2301_1	99.8	9e-23	COG4886	Leucine-rich repeat (LRR) protein	K13420	4e-42	163	sbi:SORBI_06g028760	LRR receptor-like serine/threonine-protein kinase FLS2 [EC:2.7.11.1]
CL4401.Contig3_All	848	up	0.1007	0.1048	0.9752	0.1053	10.3167	32.6603	84.9887	gi|325193311|emb|CCA27655.1|	84	3e-19	AlNc14C620G12260 [Albugo laibachii Nc14]	gi|77817055|gb|DQ244379.1|	182	5e-43	Zea mays clone 6659 mRNA sequence	sp|Q9Y068|RIC1_PHYIN	79	4e-19	Protein Ric1 OS=Phytophthora infestans GN=RIC1 PE=3 SV=1	SPBC713.11c	84	2e-20	COG0401	Uncharacterized homolog of Blt101	--	--	--	--	--
Unigene25472_All	1791	up	0	0.0993	14.0066	2.5922	4.9373	32.9999	12.8868	gi|348685646|gb|EGZ25461.1|	530	0	putative glycosyl hydrolase family 7 protein [Phytophthora sojae]	gi|270135082|gb|BT102034.1|	91.7	3e-15	Picea glauca clone GQ0164_C03 mRNA sequence	sp|P14918|EXTN_MAIZE	75.9	4e-15	Extensin OS=Zea mays GN=HRGP PE=2 SV=1	XF1516	60.8	6e-09	COG5295	Autotransporter adhesin	K14306	8e-09	60.1	bdi:100835393	nuclear pore complex protein Nup62
Unigene33006_All	1755	up	7.7853	13.6749	11.676	25.6911	27.6584	24.7548	56.3331	gi|596032759|ref|XP_007219502.1|	706.1	0	hypothetical protein PRUPE_ppa022359mg [Prunus persica] >gi|462415964|gb|EMJ20701.1| hypothetical protein PRUPE_ppa022359mg [Prunus persica]	gi|470147305|ref|XM_004309208.1|	266	8e-68	PREDICTED: Fragaria vesca subsp. vesca cytochrome P450 704C1-like (LOC101306579), mRNA	sp|Q50EK3|C04C1_PINTA	464	5e-159	Cytochrome P450 704C1 OS=Pinus taeda GN=CYP704C1 PE=2 SV=1	BH0579	147	7e-38	COG2124	Cytochrome P450	K00517	6e-98	308	ath:AT3G56630	[EC:1.14.-.-]
Unigene32650_All	752	up	33.3856	69.8566	38.6132	32.8875	155.117	79.5571	66.7928	gi|595843174|ref|XP_007208564.1|	261.9	2e-87	hypothetical protein PRUPE_ppa023918mg [Prunus persica] >gi|462404206|gb|EMJ09763.1| hypothetical protein PRUPE_ppa023918mg [Prunus persica]	gi|470117656|ref|XM_004294921.1|	91.7	1e-15	PREDICTED: Fragaria vesca subsp. vesca disease resistance response protein 206-like (LOC101296076), mRNA	sp|P13240|DR206_PEA	71.6	3e-15	Disease resistance response protein 206 OS=Pisum sativum GN=PI206 PE=2 SV=2	--	--	--	--	--	--	--	--	--	--
CL3926.Contig1_All	1777	up	21.9613	35.8649	37.1282	33.4623	71.8368	74.5674	73.3516	gi|596164858|ref|XP_007222985.1|	809.7	0	hypothetical protein PRUPE_ppa004328mg [Prunus persica] >gi|462419921|gb|EMJ24184.1| hypothetical protein PRUPE_ppa004328mg [Prunus persica]	gi|470122349|ref|XM_004297158.1|	440	1e-120	PREDICTED: Fragaria vesca subsp. vesca cytochrome P450 734A1-like (LOC101301286), mRNA	sp|O48786|C734A_ARATH	390	8e-130	Cytochrome P450 734A1 OS=Arabidopsis thaliana GN=CYP734A1 PE=2 SV=1	BH0579	144	1e-36	COG2124	Cytochrome P450	K15639	2e-129	390	ath:AT2G26710	cytochrome P450, family 734, subfamily A, polypeptide 1 (PHYB activation tagged suppressor 1) [EC:1.14.-.-]
CL6385.Contig2_All	656	up	7.6803	1.7615	2.1011	3.6748	6.8832	12.0036	9.7057	gi|157313310|gb|ABV32548.1|	348.2	2e-118	endo-1,4-beta-mannosidase protein 2 [Prunus persica]	gi|157313309|gb|EF568779.1|	585	1e-164	Prunus persica mannan endo-1,4-beta-mannosidase protein 2 mRNA, complete cds	sp|Q9FJZ3|MAN7_ARATH	251	4e-82	Mannan endo-1,4-beta-mannosidase 7 OS=Arabidopsis thaliana GN=MAN7 PE=2 SV=1	TM1227	100	7e-24	COG3934	Endo-beta-mannanase	--	--	--	--	--
CL8193.Contig2_All	1857	up	0.4139	10.339	10.9357	1.6347	44.6292	66.9684	14.9526	gi|596021306|ref|XP_007218987.1|	880.9	0	hypothetical protein PRUPE_ppa003997mg [Prunus persica] >gi|462415449|gb|EMJ20186.1| hypothetical protein PRUPE_ppa003997mg [Prunus persica]	gi|526246551|gb|KC770054.1|	872	0	Pyrus pyrifolia microsatellite TXY153 sequence	sp|O48927|C78A3_SOYBN	703	0	Cytochrome P450 78A3 OS=Glycine max GN=CYP78A3 PE=2 SV=1	alr1450	96.7	1e-20	COG2124	Cytochrome P450	K00517	0	716	ath:AT1G01190	[EC:1.14.-.-]
Unigene25187_All	614	up	124.198	5.0668	8.8298	16.577	23.4411	59.701	45.2231	gi|470142697|ref|XP_004307039.1|	216.1	7e-66	PREDICTED: cytochrome P450 77A3-like [Fragaria vesca subsp. vesca]	gi|470142696|ref|XM_004306991.1|	170	1e-39	PREDICTED: Fragaria vesca subsp. vesca cytochrome P450 77A3-like (LOC101306375), mRNA	sp|Q9LZ31|C77A4_ARATH	207	1e-64	Cytochrome P450 77A4 OS=Arabidopsis thaliana GN=CYP77A4 PE=2 SV=1	slr0574	52	2e-07	COG2124	Cytochrome P450	K00517	3e-65	210	aly:ARALYDRAFT_487247	[EC:1.14.-.-]
Unigene25187_All	614	up	124.198	5.0668	8.8298	16.577	23.4411	59.701	45.2231	gi|470142697|ref|XP_004307039.1|	216.1	7e-66	PREDICTED: cytochrome P450 77A3-like [Fragaria vesca subsp. vesca]	gi|470142696|ref|XM_004306991.1|	170	1e-39	PREDICTED: Fragaria vesca subsp. vesca cytochrome P450 77A3-like (LOC101306375), mRNA	sp|Q9LZ31|C77A4_ARATH	207	1e-64	Cytochrome P450 77A4 OS=Arabidopsis thaliana GN=CYP77A4 PE=2 SV=1	slr0574	52	2e-07	COG2124	Cytochrome P450	K00517	3e-65	210	aly:ARALYDRAFT_487247	[EC:1.14.-.-]
Unigene20950_All	1549	up	14.0578	2.6396	4.0932	3.8618	8.5629	11.8615	9.1341	gi|596224316|ref|XP_007224142.1|	515	0	hypothetical protein PRUPE_ppa016161mg [Prunus persica] >gi|462421078|gb|EMJ25341.1| hypothetical protein PRUPE_ppa016161mg [Prunus persica]	gi|470130335|ref|XM_004301011.1|	145	2e-31	PREDICTED: Fragaria vesca subsp. vesca uncharacterized LOC101305476 (LOC101305476), mRNA	--	--	--	--	--	--	--	--	--	--	--	--	--	--
CL13096.Contig2_All	942	up	74.3349	2.5477	3.4142	15.2596	8.0889	14.1241	36.0479	gi|400131570|emb|CCH50970.1|	378.6	2e-132	T4.9 [Malus x robusta]	gi|358350478|dbj|AB627206.1|	1148	0	Malus x domestica mRNA, microsatellite: MEST031, clone: FRT01_28_H03	sp|Q9C7F7|UGPI5_ARATH	65.5	1e-12	Uncharacterized GPI-anchored protein At1g27950 OS=Arabidopsis thaliana GN=At1g27950 PE=1 SV=1	--	--	--	--	--	--	--	--	--	--
Unigene13892_All	400	up	14.0901	1.7777	2.9864	12.946	9.1719	20.591	30.5083	--	--	--	--	gi|404312702|gb|AC253544.1|	83.8	1e-13	Prunus persica clone JGIBIXB-13B7, complete sequence	--	--	--	--	--	--	--	--	--	--	--	--	--	--
CL9824.Contig1_All	1046	up	0.1633	0	18.4482	2.9021	5.0363	97.7782	26.3768	gi|544211193|ref|XP_005535996.1|	67.4	3e-10	similar to hedgehog protein [Cyanidioschyzon merolae strain 10D] >gi|449016308|dbj|BAM79710.1| similar to hedgehog protein [Cyanidioschyzon merolae strain 10D]	--	--	--	--	sp|Q9LK03|PERK2_ARATH	79.7	4e-16	Proline-rich receptor-like protein kinase PERK2 OS=Arabidopsis thaliana GN=PERK2 PE=2 SV=3	YPO2725	63.5	2e-10	COG3501	Uncharacterized protein conserved in bacteria	K01115	2e-10	63.2	vcn:VOLCADRAFT_99471	phospholipase D [EC:3.1.4.4]
CL11313.Contig1_All	1870	up	0	0.0951	6.6338	2.817	4.9299	16.8919	14.2339	gi|348686834|gb|EGZ26648.1|	191.4	1e-53	hypothetical protein PHYSODRAFT_551897 [Phytophthora sojae]	--	--	--	--	sp|Q9LK03|PERK2_ARATH	54.7	1e-07	Proline-rich receptor-like protein kinase PERK2 OS=Arabidopsis thaliana GN=PERK2 PE=2 SV=3	SPAC22A12.08c_1	234	7e-71	COG0647	Predicted sugar phosphatases of the HAD superfamily	K14306	4e-07	54.7	vvi:100265039	nuclear pore complex protein Nup62
Unigene28600_All	1739	up	1.0803	0.0511	0.317	2.0537	1.0278	2.3421	6.153	gi|595800993|ref|XP_007201756.1|	945.7	0	hypothetical protein PRUPE_ppa001123mg [Prunus persica] >gi|462397156|gb|EMJ02955.1| hypothetical protein PRUPE_ppa001123mg [Prunus persica]	gi|470112303|ref|XM_004292328.1|	745	0	PREDICTED: Fragaria vesca subsp. vesca probable LRR receptor-like serine/threonine-protein kinase At5g48740-like (LOC101308839), mRNA	sp|C0LGV0|Y5487_ARATH	647	0	Probable LRR receptor-like serine/threonine-protein kinase At5g48740 OS=Arabidopsis thaliana GN=At5g48740 PE=2 SV=1	RSp0875	56.2	2e-07	COG4886	Leucine-rich repeat (LRR) protein	K13416	8e-15	79	vvi:100253855	brassinosteroid insensitive 1-associated receptor kinase 1 [EC:2.7.10.1 2.7.11.1]
CL12615.Contig3_All	1480	up	10.2127	2.4624	3.1044	17.736	8.7715	25.1959	36.2682	gi|595847612|ref|XP_007209361.1|	432.9	6e-149	hypothetical protein PRUPE_ppa008736mg [Prunus persica] >gi|462405096|gb|EMJ10560.1| hypothetical protein PRUPE_ppa008736mg [Prunus persica]	gi|470126837|ref|XM_004299341.1|	151	3e-33	PREDICTED: Fragaria vesca subsp. vesca uncharacterized LOC101313802 (LOC101313802), mRNA	--	--	--	--	--	--	--	--	--	--	--	--	--	--
Unigene20701_All	3094	up	0.8556	1.0917	2.465	4.0111	4.0438	7.8399	9.2889	gi|595890230|ref|XP_007213482.1|	1338.2	0	hypothetical protein PRUPE_ppa023389mg [Prunus persica] >gi|462409347|gb|EMJ14681.1| hypothetical protein PRUPE_ppa023389mg [Prunus persica]	gi|470110147|ref|XM_004291301.1|	190	7e-45	PREDICTED: Fragaria vesca subsp. vesca receptor protein kinase CLAVATA1-like (LOC101303297), mRNA	sp|Q9SYQ8|CLV1_ARATH	1070	0	Receptor protein kinase CLAVATA1 OS=Arabidopsis thaliana GN=CLV1 PE=1 SV=3	alr0124_1	139	2e-34	COG4886	Leucine-rich repeat (LRR) protein	K00924	0	1071	aly:ARALYDRAFT_476729	[EC:2.7.1.-]
CL15522.Contig1_All	1113	up	3.2224	0.7188	1.0733	4.2516	3.0427	5.6111	8.6603	gi|595859056|ref|XP_007210873.1|	634.8	0	hypothetical protein PRUPE_ppa003105mg [Prunus persica] >gi|462406608|gb|EMJ12072.1| hypothetical protein PRUPE_ppa003105mg [Prunus persica]	gi|470126869|ref|XM_004299357.1|	892	0	PREDICTED: Fragaria vesca subsp. vesca LRR receptor-like serine/threonine-protein kinase FEI 1-like (LOC101293685), mRNA	sp|C0LGL9|FEI2_ARATH	419	2e-143	LRR receptor-like serine/threonine-protein kinase FEI 2 OS=Arabidopsis thaliana GN=FEI2 PE=1 SV=1	lin1934_1	98.6	2e-22	COG0515	Serine/threonine protein kinase	K13418	4e-75	245	vvi:100247683	somatic embryogenesis receptor kinase 1 [EC:2.7.10.1 2.7.11.1]
CL15818.Contig1_All	520	up	22.1697	0	0.5301	1.3736	3.4372	17.5798	8.843	gi|596291192|ref|XP_007226301.1|	86.7	7e-21	hypothetical protein PRUPE_ppa020556mg [Prunus persica] >gi|462423237|gb|EMJ27500.1| hypothetical protein PRUPE_ppa020556mg [Prunus persica]	gi|242385271|emb|FP093322.1|	91.7	8e-16	Phyllostachys edulis cDNA clone: bphyst003o07, full insert sequence	--	--	--	--	--	--	--	--	--	--	--	--	--	--
CL14561.Contig1_All	1536	up	0.9451	0.4051	1.017	2.267	2.266	5.539	6.5056	gi|595792699|ref|XP_007200098.1|	502.7	1e-174	hypothetical protein PRUPE_ppa019374mg [Prunus persica] >gi|462395498|gb|EMJ01297.1| hypothetical protein PRUPE_ppa019374mg [Prunus persica]	gi|470112265|ref|XM_004292309.1|	178	1e-41	PREDICTED: Fragaria vesca subsp. vesca uncharacterized LOC101302725 (LOC101302725), mRNA	--	--	--	--	--	--	--	--	--	K11323	7e-07	53.1	vcn:VOLCADRAFT_121342	histone arginine demethylase JMJD6 [EC:1.14.11.-]
CL3779.Contig1_All	1300	up	1.2481	0.3419	1.131	3.9147	5.7166	4.6647	13.4005	gi|255614707|ref|XP_002539614.1|	59.3	4e-08	conserved hypothetical protein [Ricinus communis] >gi|223504334|gb|EEF22769.1| conserved hypothetical protein [Ricinus communis]	--	--	--	--	--	--	--	--	BS_ysnF	73.6	4e-15	COG3861	Uncharacterized protein conserved in bacteria	--	--	--	--	--
CL3779.Contig3_All	1192	up	6.8058	4.2505	9.1736	22.3957	31.6463	20.2736	65.1355	gi|255614707|ref|XP_002539614.1|	57	2e-07	conserved hypothetical protein [Ricinus communis] >gi|223504334|gb|EEF22769.1| conserved hypothetical protein [Ricinus communis]	--	--	--	--	--	--	--	--	BS_ysnF	71.6	2e-14	COG3861	Uncharacterized protein conserved in bacteria	--	--	--	--	--
CL10339.Contig2_All	1217	up	0	0.1461	3.1712	2.8612	3.7876	9.8914	14.3871	gi|326512020|dbj|BAJ95991.1|	204.1	1e-61	predicted protein [Hordeum vulgare subsp. vulgare]	--	--	--	--	--	--	--	--	--	--	--	--	--	--	--	--	--	--
Unigene9889_All	524	up	12.7114	14.7579	8.9435	35.2702	30.1601	34.8912	230.357	gi|595794099|ref|XP_007200798.1|	176.8	2e-56	hypothetical protein PRUPE_ppa024899mg [Prunus persica] >gi|462396198|gb|EMJ01997.1| hypothetical protein PRUPE_ppa024899mg [Prunus persica]	gi|22830843|dbj|AB077111.1|	305	3e-80	Prunus persica mRNA, microsatellite marker M6a	sp|Q948Z4|SNAK1_SOLTU	129	2e-39	Snakin-1 OS=Solanum tuberosum GN=SN1 PE=1 SV=1	--	--	--	--	--	--	--	--	--	--
CL7747.Contig2_All	944	up	0	0.0942	0.292	0.1892	1.7937	3.4516	2.6229	--	--	--	--	--	--	--	--	--	--	--	--	--	--	--	--	--	--	--	--	--	--
CL3666.Contig2_All	1459	up	0	2.376	0	0.0612	11.8636	4.6527	1.2122	--	--	--	--	--	--	--	--	--	--	--	--	--	--	--	--	--	--	--	--	--	--
Unigene17621_All	364	up	7.038	8.5468	11.8649	8.0943	22.7424	24.8653	22.1075	--	--	--	--	--	--	--	--	--	--	--	--	--	--	--	--	--	--	--	--	--	--
CL6981.Contig1_All	730	up	0	0	12.4618	3.6692	4.3814	29.0127	40.8231	--	--	--	--	--	--	--	--	--	--	--	--	--	--	--	--	--	--	--	--	--	--
CL10181.Contig7_All	1390	down	17.5704	24.0442	39.0697	28.198	8.1212	13.023	11.7695	gi|595863029|ref|XP_007211506.1|	545	0	hypothetical protein PRUPE_ppa007944mg [Prunus persica] >gi|462407371|gb|EMJ12705.1| hypothetical protein PRUPE_ppa007944mg [Prunus persica]	gi|2688827|gb|U97530.1|PAU97530	726	0	Prunus armeniaca ethylene-forming-enzyme-like dioxygenase mRNA, complete cds	sp|Q39224|SRG1_ARATH	239	7e-75	Protein SRG1 OS=Arabidopsis thaliana GN=SRG1 PE=2 SV=1	PA4191	110	2e-26	COG3491	Isopenicillin N synthase and related dioxygenases	K05277	8e-60	201	mtr:MTR_5g011250	leucoanthocyanidin dioxygenase [EC:1.14.11.19]
CL4289.Contig2_All	1179	down	4.9976	105.322	20.0303	30.9727	37.9794	2.1495	14.9258	gi|596215255|ref|XP_007223913.1|	377.5	4e-130	hypothetical protein PRUPE_ppa010972mg [Prunus persica] >gi|462420849|gb|EMJ25112.1| hypothetical protein PRUPE_ppa010972mg [Prunus persica]	gi|470120845|ref|XM_004296450.1|	511	1e-142	PREDICTED: Fragaria vesca subsp. vesca transcription factor bHLH35-like (LOC101296851), mRNA	sp|Q2HIV9|BH035_ARATH	251	4e-82	Transcription factor bHLH35 OS=Arabidopsis thaliana GN=BHLH35 PE=2 SV=1	--	--	--	--	--	K13422	8e-15	77.4	mtr:MTR_8g067280	transcription factor MYC2
CL12885.Contig3_All	1555	down	0.5492	23.3793	5.4957	8.3828	11.2522	0.6985	3.8102	gi|302399029|gb|ADL36809.1|	485.3	4e-170	NAC domain class transcription factor [Malus domestica]	gi|302399028|gb|HM122670.1|	1548	0	Malus x domestica NAC domain class transcription factor (NAC7) mRNA, complete cds	sp|Q8GY42|NAC25_ARATH	113	1e-27	NAC transcription factor 25 OS=Arabidopsis thaliana GN=NAC025 PE=2 SV=1	--	--	--	--	--	--	--	--	--	--
CL9847.Contig3_All	2200	down	3.8428	11.9189	10.8597	8.1166	3.7628	1.9748	3.9793	gi|527139632|gb|AGS08758.1|	339	0	NAC domain protein [Malus hupehensis]	gi|302399018|gb|HM122665.1|	1487	0	Malus x domestica NAC domain class transcription factor (NAC23) mRNA, complete cds	sp|A0SPJ9|NAM2_HORVD	241	1e-72	NAC transcription factor NAM-2 OS=Hordeum vulgare var. distichum GN=NAM-2 PE=4 SV=1	--	--	--	--	--	--	--	--	--	--
Unigene20726_All	1683	down	54.1897	53.9765	143.267	86.047	20.1221	26.997	41.3514	gi|302398835|gb|ADL36712.1|	434.5	6e-150	HD domain class transcription factor [Malus domestica]	gi|302398834|gb|HM122573.1|	1316	0	Malus x domestica HD domain class transcription factor (HD16) mRNA, complete cds	sp|Q9M276|ATB12_ARATH	150	1e-41	Homeobox-leucine zipper protein ATHB-12 OS=Arabidopsis thaliana GN=ATHB-12 PE=2 SV=1	SPAC32A11.03c	53.1	1e-06	COG5576	Homeodomain-containing transcription factor	K09338	3e-41	150	ath:AT3G61890	homeobox-leucine zipper protein
CL6947.Contig2_All	2125	down	3.898	3.3045	8.0863	4.7898	0.6198	1.5333	1.2484	gi|595966193|ref|XP_007217151.1|	1053.1	0	hypothetical protein PRUPE_ppa003163mg [Prunus persica] >gi|462413301|gb|EMJ18350.1| hypothetical protein PRUPE_ppa003163mg [Prunus persica]	gi|470136696|ref|XM_004304072.1|	1203	0	PREDICTED: Fragaria vesca subsp. vesca probable indole-3-acetic acid-amido synthetase GH3.5-like (LOC101311781), mRNA	sp|Q6I581|GH35_ORYSJ	592	0	Probable indole-3-acetic acid-amido synthetase GH3.5 OS=Oryza sativa subsp. japonica GN=GH3.5 PE=2 SV=1	--	--	--	--	--	K14487	0	972	rcu:RCOM_1176020	auxin responsive GH3 gene family
CL980.Contig1_All	1612	down	8.317	10.9179	8.2085	12.3512	4.7852	3.2004	6.0892	gi|470109762|ref|XP_004291159.1|	323.9	1e-105	PREDICTED: auxin-responsive protein IAA26-like [Fragaria vesca subsp. vesca]	gi|470109761|ref|XM_004291111.1|	206	6e-50	PREDICTED: Fragaria vesca subsp. vesca auxin-responsive protein IAA26-like (LOC101295972), mRNA	sp|Q8LAL2|IAA26_ARATH	199	7e-60	Auxin-responsive protein IAA26 OS=Arabidopsis thaliana GN=IAA26 PE=1 SV=2	--	--	--	--	--	K14484	1e-54	186	ath:AT1G51950	auxin-responsive protein IAA
Unigene36070_All	2402	down	4.835	3.7745	5.3558	4.4233	1.1357	1.0174	1.988	gi|595862470|ref|XP_007211403.1|	855.1	0	hypothetical protein PRUPE_ppa005243mg [Prunus persica] >gi|462407268|gb|EMJ12602.1| hypothetical protein PRUPE_ppa005243mg [Prunus persica]	gi|590584474|ref|XM_007015125.1|	670	0	Theobroma cacao Scarecrow-like 3 (TCM_040833) mRNA, complete cds	sp|Q9LPR8|SCL3_ARATH	652	0	Scarecrow-like protein 3 OS=Arabidopsis thaliana GN=SCL3 PE=2 SV=1	--	--	--	--	--	K14494	4e-64	228	smo:SELMODRAFT_437369	DELLA protein
Unigene35908_All	1758	down	2.9631	3.9438	5.6451	5.3834	0.8027	1.1327	1.509	gi|595999269|ref|XP_007217978.1|	819.3	0	hypothetical protein PRUPE_ppa005439mg [Prunus persica] >gi|462414440|gb|EMJ19177.1| hypothetical protein PRUPE_ppa005439mg [Prunus persica]	gi|470134450|ref|XM_004303017.1|	833	0	PREDICTED: Fragaria vesca subsp. vesca scarecrow-like protein 3-like (LOC101293107), mRNA	sp|Q9LPR8|SCL3_ARATH	538	0	Scarecrow-like protein 3 OS=Arabidopsis thaliana GN=SCL3 PE=2 SV=1	--	--	--	--	--	K14494	3e-71	241	rcu:RCOM_0629510	DELLA protein
CL9366.Contig7_All	2224	down	10.4823	41.9255	39.2515	30.5104	11.5897	4.8429	9.1849	gi|380040720|gb|AFD32891.1|	689.9	0	GID1b [Malus domestica]	gi|380040719|gb|JN381497.1|	1826	0	Malus x domestica GID1b (GID1b) mRNA, complete cds	sp|Q9LYC1|GID1B_ARATH	540	0	Gibberellin receptor GID1B OS=Arabidopsis thaliana GN=GID1B PE=1 SV=1	lin2194	102	9e-23	COG0657	Esterase/lipase	K14493	0	620	rcu:RCOM_0646940	gibberellin receptor GID1 [EC:3.-.-.-]
CL9366.Contig6_All	2392	down	9.6033	41.6193	38.9533	27.8823	11.5229	5.2217	7.6896	gi|380040722|gb|AFD32892.1|	695.7	0	GID1c [Malus domestica]	gi|380040719|gb|JN381497.1|	1707	0	Malus x domestica GID1b (GID1b) mRNA, complete cds	sp|Q9LYC1|GID1B_ARATH	540	0	Gibberellin receptor GID1B OS=Arabidopsis thaliana GN=GID1B PE=1 SV=1	lin2194	102	1e-22	COG0657	Esterase/lipase	K14493	0	625	rcu:RCOM_0646940	gibberellin receptor GID1 [EC:3.-.-.-]
CL9366.Contig2_All	2361	down	3.0382	7.6049	5.8769	5.4455	2.9484	1.3034	1.2735	gi|380040722|gb|AFD32892.1|	706.4	0	GID1c [Malus domestica]	gi|380040721|gb|JN381498.1|	1830	0	Malus x domestica GID1c (GID1c) mRNA, complete cds	sp|Q9LYC1|GID1B_ARATH	543	0	Gibberellin receptor GID1B OS=Arabidopsis thaliana GN=GID1B PE=1 SV=1	lin2194	100	4e-22	COG0657	Esterase/lipase	K14493	0	624	rcu:RCOM_0646940	gibberellin receptor GID1 [EC:3.-.-.-]
CL9366.Contig5_All	2232	down	5.7389	16.2083	11.6097	10.6404	5.6898	2.7575	2.2979	gi|380040722|gb|AFD32892.1|	706.4	0	GID1c [Malus domestica]	gi|380040721|gb|JN381498.1|	1830	0	Malus x domestica GID1c (GID1c) mRNA, complete cds	sp|Q9LYC1|GID1B_ARATH	543	0	Gibberellin receptor GID1B OS=Arabidopsis thaliana GN=GID1B PE=1 SV=1	lin2194	100	4e-22	COG0657	Esterase/lipase	K14493	0	624	rcu:RCOM_0646940	gibberellin receptor GID1 [EC:3.-.-.-]
CL9366.Contig4_All	2233	down	10.4401	27.4264	23.6617	20.7914	10.4476	6.4447	5.7818	gi|380040722|gb|AFD32892.1|	700.3	0	GID1c [Malus domestica]	gi|380040721|gb|JN381498.1|	1782	0	Malus x domestica GID1c (GID1c) mRNA, complete cds	sp|Q9LYC1|GID1B_ARATH	543	0	Gibberellin receptor GID1B OS=Arabidopsis thaliana GN=GID1B PE=1 SV=1	lin2194	100	4e-22	COG0657	Esterase/lipase	K14493	0	619	pop:POPTR_552633	gibberellin receptor GID1 [EC:3.-.-.-]
Unigene14053_All	743	down	55.9719	43.0677	33.392	11.2956	13.0408	2.4363	0.3571	gi|470106642|ref|XP_004289671.1|	148.3	6e-44	PREDICTED: transcription factor RADIALIS-like [Fragaria vesca subsp. vesca]	gi|57334931|gb|AC144592.26|	147	2e-32	Medicago truncatula chromosome 8 clone mth2-23m13, complete sequence	sp|Q58FS3|RAD_ANTMA	123	3e-36	Transcription factor RADIALIS OS=Antirrhinum majus GN=RAD PE=1 SV=1	--	--	--	--	--	K09522	3e-07	52.4	gmx:100806665	DnaJ homolog subfamily C member 2
CL10972.Contig2_All	2320	down	0.2945	1.6092	2.6141	1.6163	0.2433	0.3511	0.1906	gi|595793843|ref|XP_007200670.1|	150.6	4e-41	hypothetical protein PRUPE_ppa015823mg, partial [Prunus persica] >gi|462396070|gb|EMJ01869.1| hypothetical protein PRUPE_ppa015823mg, partial [Prunus persica]	gi|470111598|ref|XM_004291985.1|	131	4e-27	PREDICTED: Fragaria vesca subsp. vesca protein RADIALIS-like 6-like (LOC101300313), mRNA	sp|Q8GW75|RADL5_ARATH	115	2e-30	Protein RADIALIS-like 5 OS=Arabidopsis thaliana GN=RL5 PE=3 SV=1	--	--	--	--	--	--	--	--	--	--
CL10972.Contig3_All	1812	down	0.5184	2.8452	5.0712	2.5622	0.623	0.8991	0.3904	gi|470111599|ref|XP_004292033.1|	163.3	2e-46	PREDICTED: protein RADIALIS-like 6-like [Fragaria vesca subsp. vesca]	gi|470111598|ref|XM_004291985.1|	141	3e-30	PREDICTED: Fragaria vesca subsp. vesca protein RADIALIS-like 6-like (LOC101300313), mRNA	sp|Q8GW75|RADL5_ARATH	121	9e-33	Protein RADIALIS-like 5 OS=Arabidopsis thaliana GN=RL5 PE=3 SV=1	--	--	--	--	--	--	--	--	--	--
CL2904.Contig5_All	2752	down	7.6334	44.7665	52.7899	44.09	13.4338	23.1208	19.3119	gi|595861225|ref|XP_007211294.1|	1186	0	hypothetical protein PRUPE_ppa001978mg [Prunus persica] >gi|462407029|gb|EMJ12493.1| hypothetical protein PRUPE_ppa001978mg [Prunus persica]	gi|470129171|ref|XM_004300451.1|	392	1e-106	PREDICTED: Fragaria vesca subsp. vesca cellulose synthase-like protein G3-like (LOC101314092), mRNA	sp|Q0WVN5|CSLG3_ARATH	900	0	Cellulose synthase-like protein G3 OS=Arabidopsis thaliana GN=CSLG3 PE=2 SV=2	alr3757	93.6	7e-19	COG1215	Glycosyltransferases, probably involved in cell wall biogenesis	K10999	2e-126	408	pop:POPTR_578717	cellulose synthase A [EC:2.4.1.12]
CL12292.Contig2_All	1829	down	37.3513	18.0301	21.4024	22.1133	3.2917	9.7487	7.4457	gi|595863271|ref|XP_007211551.1|	904	0	hypothetical protein PRUPE_ppa004111mg [Prunus persica] >gi|462407416|gb|EMJ12750.1| hypothetical protein PRUPE_ppa004111mg [Prunus persica]	gi|470115300|ref|XM_004293793.1|	301	2e-78	PREDICTED: Fragaria vesca subsp. vesca organic cation/carnitine transporter 3-like (LOC101312997), mRNA	sp|Q9SA38|OCT3_ARATH	618	0	Organic cation/carnitine transporter 3 OS=Arabidopsis thaliana GN=OCT3 PE=2 SV=1	SMa1447	96.7	1e-20	COG0477	Permeases of the major facilitator superfamily	K08202	1e-49	178	cre:CHLREDRAFT_103526	MFS transporter, OCT family, solute carrier family 22 (organic cation transporter), member 4/5
CL7569.Contig4_All	946	down	14.8944	74.7928	37.6884	69.2746	26.5506	18.1785	30.4737	gi|595793483|ref|XP_007200490.1|	355.1	1e-122	hypothetical protein PRUPE_ppa011383mg [Prunus persica] >gi|462395890|gb|EMJ01689.1| hypothetical protein PRUPE_ppa011383mg [Prunus persica]	gi|470108945|ref|XM_004290715.1|	335	6e-89	PREDICTED: Fragaria vesca subsp. vesca glutathione S-transferase-like (LOC101299344), mRNA	sp|P46423|GSTF_HYOMU	300	6e-103	Glutathione S-transferase OS=Hyoscyamus muticus PE=1 SV=1	mll0034	85.9	3e-19	COG0625	Glutathione S-transferase	K00799	3e-105	307	vvi:100265903	glutathione S-transferase [EC:2.5.1.18]
Unigene17618_All	805	down	33.3092	12.2565	16.7799	18.633	5.3755	8.0953	9.0078	gi|595823772|ref|XP_007205125.1|	365.5	1e-123	hypothetical protein PRUPE_ppa004943mg [Prunus persica] >gi|462400767|gb|EMJ06324.1| hypothetical protein PRUPE_ppa004943mg [Prunus persica]	gi|470138573|ref|XM_004304982.1|	587	1e-165	PREDICTED: Fragaria vesca subsp. vesca uncharacterized LOC101306742 (LOC101306742), mRNA	sp|Q3ECP7|ERDL5_ARATH	295	4e-98	Sugar transporter ERD6-like 5 OS=Arabidopsis thaliana GN=At1g54730 PE=2 SV=2	Cgl0181	106	1e-25	COG0477	Permeases of the major facilitator superfamily	K08145	2e-68	220	vvi:100266019	MFS transporter, SP family, solute carrier family 2 (facilitated glucose transporter), member 8
CL8012.Contig1_All	2490	down	2.4006	3.1414	5.9415	6.5618	1.0956	2.3991	2.2374	gi|596055322|ref|XP_007220890.1|	1149	0	hypothetical protein PRUPE_ppa014767mg [Prunus persica] >gi|462417352|gb|EMJ22089.1| hypothetical protein PRUPE_ppa014767mg [Prunus persica]	gi|470147162|ref|XM_004309137.1|	589	1e-165	PREDICTED: Fragaria vesca subsp. vesca ferric reduction oxidase 4-like (LOC101307264), partial mRNA	sp|Q8W110|FRO4_ARATH	811	0	Ferric reduction oxidase 4 OS=Arabidopsis thaliana GN=FRO4 PE=2 SV=1	all2633	55.8	2e-07	COG4097	Predicted ferric reductase	K13447	2e-20	98.6	aly:ARALYDRAFT_917612	respiratory burst oxidase [EC:1.6.3.- 1.11.1.-]
Unigene40148_All	1998	down	15.0017	23.89	54.8671	67.5209	8.4748	18.9808	18.3676	gi|596021564|ref|XP_007219019.1|	898.3	0	hypothetical protein PRUPE_ppa004358mg [Prunus persica] >gi|462415481|gb|EMJ20218.1| hypothetical protein PRUPE_ppa004358mg [Prunus persica]	gi|470145148|ref|XR_185322.1|	228	2e-56	PREDICTED: Fragaria vesca subsp. vesca vicianin hydrolase-like (LOC101307442), misc_RNA	sp|A2SY66|VICHY_VICSN	648	0	Vicianin hydrolase (Fragment) OS=Vicia sativa subsp. nigra PE=1 SV=1	CAC0385	317	1e-100	COG2723	Beta-glucosidase/6-phospho-beta-glucosidase/beta-galactosidase	K01188	0	630	rcu:RCOM_0827440	beta-glucosidase [EC:3.2.1.21]
CL4619.Contig1_All	638	down	5.8893	46.1153	20.452	29.8077	19.4629	6.3839	14.4149	gi|470115423|ref|XP_004293899.1|	179.9	3e-56	PREDICTED: glutaredoxin-C9-like [Fragaria vesca subsp. vesca]	gi|358350459|dbj|AB627187.1|	696	0	Malus x domestica mRNA, microsatellite: MEST006, clone: SAM01_08_H11	sp|Q9SGP6|GRXC9_ARATH	139	2e-42	Glutaredoxin-C9 OS=Arabidopsis thaliana GN=GRXC9 PE=1 SV=1	--	--	--	--	--	K03676	1e-14	68.6	bdi:100821530	glutaredoxin 3
Unigene35774_All	2092	down	2.5716	6.1609	5.7541	6.2737	2.5631	1.7739	2.494	gi|3914605|sp|Q40281.1|RCA_MALDO	837	0	RecName: Full=Ribulose bisphosphate carboxylase/oxygenase activase, chloroplastic; Short=RA; Short=RuBisCO activase; Flags: Precursor >gi|415852|emb|CAA79857.1| ribulose-1,5-bisphosphate carboxylase/oxygenase activase [Malus domestica]	gi|415851|emb|Z21794.1|	2258	0	M.domestica ribulose-1,5-bisphosphate carboxylase/oxygenase activase mRNA	sp|Q40281|RCA_MALDO	837	0	Ribulose bisphosphate carboxylase/oxygenase activase, chloroplastic OS=Malus domestica GN=RCA PE=2 SV=1	AF1297	55.5	3e-07	COG0464	ATPases of the AAA+ class	K03064	6e-06	50.4	smo:SELMODRAFT_157152	26S proteasome regulatory subunit T4
CL13066.Contig4_All	745	down	47.2249	27.4416	21.4615	19.7741	8.9651	6.4389	4.3918	gi|596198200|ref|XP_007223643.1|	267.7	4e-90	hypothetical protein PRUPE_ppa012710mg [Prunus persica] >gi|462420579|gb|EMJ24842.1| hypothetical protein PRUPE_ppa012710mg [Prunus persica]	gi|470129047|ref|XM_004300393.1|	256	3e-65	PREDICTED: Fragaria vesca subsp. vesca probable calcium-binding protein CML25-like (LOC101295526), mRNA	sp|Q5Z676|CML29_ORYSJ	113	3e-31	Probable calcium-binding protein CML29 OS=Oryza sativa subsp. japonica GN=CML29 PE=2 SV=1	SPAC3A12.14	91.3	2e-22	COG5126	Ca2+-binding protein (EF-Hand superfamily)	K13448	1e-31	116	rcu:RCOM_0597990	calcium-binding protein CML
CL13146.Contig3_All	1664	down	7.9031	11.5916	20.874	14.0041	5.1445	10.2259	6.5897	gi|595862763|ref|XP_007211461.1|	701.4	0	hypothetical protein PRUPE_ppa007390mg [Prunus persica] >gi|462407326|gb|EMJ12660.1| hypothetical protein PRUPE_ppa007390mg [Prunus persica]	gi|358350519|dbj|AB627247.1|	2341	0	Malus x domestica mRNA, microsatellite: MEST095, clone: FRT01_12_C10	sp|P05414|GOX_SPIOL	667	0	Peroxisomal (S)-2-hydroxy-acid oxidase OS=Spinacia oleracea PE=1 SV=1	all0170	343	2e-113	COG1304	L-lactate dehydrogenase (FMN-dependent) and related alpha-hydroxy acid dehydrogenases	K11517	0	679	pop:POPTR_583055	(S)-2-hydroxy-acid oxidase [EC:1.1.3.15]
CL5479.Contig4_All	935	down	7.4891	3.5175	8.5502	15.8513	0.1006	0.484	0.2837	gi|357437007|ref|XP_003588779.1|	201.8	1e-62	14 kDa proline-rich protein DC2.15 [Medicago truncatula] >gi|355477827|gb|AES59030.1| 14 kDa proline-rich protein DC2.15 [Medicago truncatula]	gi|470142509|ref|XM_004306900.1|	172	5e-40	PREDICTED: Fragaria vesca subsp. vesca 14 kDa proline-rich protein DC2.15-like (LOC101303363), mRNA	sp|Q00451|PRF1_SOLLC	161	6e-47	36.4 kDa proline-rich protein OS=Solanum lycopersicum GN=TPRP-F1 PE=2 SV=1	mlr2363	72	3e-13	COG0515	Serine/threonine protein kinase	K14709	4e-24	104	vcn:VOLCADRAFT_104214	solute carrier family 39 (zinc transporter), member 1/2/3
CL5479.Contig2_All	1243	down	9.5493	2.8604	8.5015	15.1559	0.0757	0.1456	0.1423	gi|297835204|ref|XP_002885484.1|	74.3	2e-12	predicted protein [Arabidopsis lyrata subsp. lyrata] >gi|297331324|gb|EFH61743.1| predicted protein [Arabidopsis lyrata subsp. lyrata]	gi|470142509|ref|XM_004306900.1|	172	7e-40	PREDICTED: Fragaria vesca subsp. vesca 14 kDa proline-rich protein DC2.15-like (LOC101303363), mRNA	sp|Q00451|PRF1_SOLLC	180	6e-53	36.4 kDa proline-rich protein OS=Solanum lycopersicum GN=TPRP-F1 PE=2 SV=1	Rv3876	77	2e-14	COG0455	ATPases involved in chromosome partitioning	K14709	4e-34	136	vcn:VOLCADRAFT_104214	solute carrier family 39 (zinc transporter), member 1/2/3
Unigene13098_All	1890	down	0.994	6.302	4.3757	6.1884	1.8914	1.1493	2.3394	gi|595968905|ref|XP_007217422.1|	906.7	0	hypothetical protein PRUPE_ppa026580mg [Prunus persica] >gi|462413572|gb|EMJ18621.1| hypothetical protein PRUPE_ppa026580mg [Prunus persica]	gi|590615860|ref|XM_007023281.1|	155	2e-34	Theobroma cacao Uncharacterized protein (TCM_027333) mRNA, complete cds	sp|Q9SD53|Y3720_ARATH	59.3	4e-09	UPF0481 protein At3g47200 OS=Arabidopsis thaliana GN=At3g47200 PE=1 SV=1	--	--	--	--	--	--	--	--	--	--
CL9824.Contig2_All	1067	down	0	1.9993	24.0274	5.941	0.0882	0.5938	0.2486	gi|544211193|ref|XP_005535996.1|	57	7e-07	similar to hedgehog protein [Cyanidioschyzon merolae strain 10D] >gi|449016308|dbj|BAM79710.1| similar to hedgehog protein [Cyanidioschyzon merolae strain 10D]	--	--	--	--	sp|Q9FFW5|PERK8_ARATH	80.1	3e-16	Proline-rich receptor-like protein kinase PERK8 OS=Arabidopsis thaliana GN=PERK8 PE=1 SV=1	YPO2725	68.2	8e-12	COG3501	Uncharacterized protein conserved in bacteria	K01115	6e-11	64.7	vcn:VOLCADRAFT_99471	phospholipase D [EC:3.1.4.4]
CL3484.Contig3_All	1725	down	84.5034	90.4328	78.3061	53.8286	26.667	20.5155	21.0181	gi|596146676|ref|XP_007222665.1|	920.6	0	hypothetical protein PRUPE_ppa004980mg [Prunus persica] >gi|462419601|gb|EMJ23864.1| hypothetical protein PRUPE_ppa004980mg [Prunus persica]	gi|470127796|ref|XM_004299798.1|	1104	0	PREDICTED: Fragaria vesca subsp. vesca amino acid permease 6-like (LOC101307304), mRNA	sp|P92934|AAP6_ARATH	782	0	Amino acid permease 6 OS=Arabidopsis thaliana GN=AAP6 PE=1 SV=1	YKL146w	64.3	4e-10	COG0814	Amino acid permeases	K14209	1e-15	80.9	pop:POPTR_256101	solute carrier family 36 (proton-coupled amino acid transporter)
CL1380.Contig6_All	275	down	10.2473	18.1006	16.3731	21.7526	6.1574	4.2786	8.0391	gi|596046543|ref|XP_007220253.1|	94	3e-22	hypothetical protein PRUPE_ppa001634mg [Prunus persica] >gi|462416715|gb|EMJ21452.1| hypothetical protein PRUPE_ppa001634mg [Prunus persica]	gi|485451133|gb|KC706491.1|	155	3e-35	Malus x domestica clone 22 lipoxygenase (LOX5b) mRNA, complete cds	sp|O24370|LOX21_SOLTU	78.6	1e-18	Linoleate 13S-lipoxygenase 2-1, chloroplastic OS=Solanum tuberosum GN=LOX2.1 PE=1 SV=1	--	--	--	--	--	K00454	8e-21	86.3	vvi:100257867	lipoxygenase [EC:1.13.11.12]
CL1380.Contig7_All	3623	down	12.4214	7.213	10.906	11.4099	2.9081	4.147	3.5636	gi|485451134|gb|AGK82788.1|	418.7	3e-127	lipoxygenase [Malus domestica]	gi|485451133|gb|KC706491.1|	3749	0	Malus x domestica clone 22 lipoxygenase (LOX5b) mRNA, complete cds	sp|O24370|LOX21_SOLTU	1060	0	Linoleate 13S-lipoxygenase 2-1, chloroplastic OS=Solanum tuberosum GN=LOX2.1 PE=1 SV=1	--	--	--	--	--	K00454	0	1249	vvi:100257867	lipoxygenase [EC:1.13.11.12]
Unigene1660_All	686	down	3.61	27.3399	25.5845	4.6854	12.6159	5.9372	0.6445	gi|255564142|ref|XP_002523068.1|	239.2	4e-79	conserved hypothetical protein [Ricinus communis] >gi|223537630|gb|EEF39253.1| conserved hypothetical protein [Ricinus communis]	gi|568868412|ref|XM_006487431.1|	123	3e-25	PREDICTED: Citrus sinensis uncharacterized LOC102621316 (LOC102621316), mRNA	sp|Q8LGG8|USPAL_ARATH	55.1	2e-09	Universal stress protein A-like protein OS=Arabidopsis thaliana GN=At3g01520 PE=1 SV=2	L1010	59.3	1e-10	COG0589	Universal stress protein UspA and related nucleotide-binding proteins	--	--	--	--	--
CL12029.Contig1_All	1531	down	2.9562	6.6767	5.2217	3.2657	1.8433	1.0641	0.5198	gi|595804893|ref|XP_007202225.1|	565.1	0	hypothetical protein PRUPE_ppa008578mg [Prunus persica] >gi|462397756|gb|EMJ03424.1| hypothetical protein PRUPE_ppa008578mg [Prunus persica]	gi|470135206|ref|XM_004303367.1|	262	1e-66	PREDICTED: Fragaria vesca subsp. vesca probable carboxylesterase 15-like (LOC101307226), mRNA	sp|Q9FG13|CXE15_ARATH	369	1e-125	Probable carboxylesterase 15 OS=Arabidopsis thaliana GN=CXE15 PE=2 SV=1	lin2194	107	5e-25	COG0657	Esterase/lipase	K14493	6e-51	178	ppp:PHYPADRAFT_118478	gibberellin receptor GID1 [EC:3.-.-.-]
CL12029.Contig3_All	1847	down	1.8956	2.7431	2.3383	1.5469	0.9168	0.7351	0.2394	gi|595804893|ref|XP_007202225.1|	565.1	0	hypothetical protein PRUPE_ppa008578mg [Prunus persica] >gi|462397756|gb|EMJ03424.1| hypothetical protein PRUPE_ppa008578mg [Prunus persica]	gi|470135206|ref|XM_004303367.1|	291	2e-75	PREDICTED: Fragaria vesca subsp. vesca probable carboxylesterase 15-like (LOC101307226), mRNA	sp|Q9FG13|CXE15_ARATH	370	1e-124	Probable carboxylesterase 15 OS=Arabidopsis thaliana GN=CXE15 PE=2 SV=1	lin2194	107	1e-24	COG0657	Esterase/lipase	K14493	4e-50	178	ppp:PHYPADRAFT_118478	gibberellin receptor GID1 [EC:3.-.-.-]
CL9009.Contig6_All	2443	down	8.529	4.73	5.642	3.9836	1.9638	2.0377	1.6289	gi|596287491|ref|XP_007225783.1|	857.1	0	hypothetical protein PRUPE_ppa004624mg [Prunus persica] >gi|462422719|gb|EMJ26982.1| hypothetical protein PRUPE_ppa004624mg [Prunus persica]	gi|470126078|ref|XM_004298973.1|	1023	0	PREDICTED: Fragaria vesca subsp. vesca MATE efflux family protein 9-like (LOC101300145), mRNA	sp|Q9SIA4|MATE5_ARATH	499	8e-170	MATE efflux family protein 5 OS=Arabidopsis thaliana GN=DTXL1 PE=3 SV=1	SPAC11D3.06	230	1e-66	COG0534	Na+-driven multidrug efflux pump	K03327	0	726	vvi:100255994	multidrug resistance protein, MATE family
CL9009.Contig3_All	2009	down	0.9776	2.0795	1.6009	1.4666	0.5619	0.3154	0.1761	gi|596287491|ref|XP_007225783.1|	857.1	0	hypothetical protein PRUPE_ppa004624mg [Prunus persica] >gi|462422719|gb|EMJ26982.1| hypothetical protein PRUPE_ppa004624mg [Prunus persica]	gi|470126078|ref|XM_004298973.1|	1023	0	PREDICTED: Fragaria vesca subsp. vesca MATE efflux family protein 9-like (LOC101300145), mRNA	sp|Q9SIA4|MATE5_ARATH	499	8e-172	MATE efflux family protein 5 OS=Arabidopsis thaliana GN=DTXL1 PE=3 SV=1	SPAC11D3.06	230	1e-67	COG0534	Na+-driven multidrug efflux pump	K03327	0	726	vvi:100255994	multidrug resistance protein, MATE family
CL13965.Contig3_All	2239	down	6.7507	12.7038	5.7046	5.8618	2.731	1.051	1.7773	gi|112293232|dbj|BAF02916.1|	978.8	0	polyamine oxidase [Malus domestica]	gi|112293231|dbj|AB250235.1|	3186	0	Malus x domestica PAO mRNA for polyamine oxidase, complete cds, clone:MdPAO2a	sp|Q9FNA2|PAO1_ARATH	694	0	Polyamine oxidase 1 OS=Arabidopsis thaliana GN=PAO1 PE=1 SV=1	Rv3170	54.7	5e-07	COG1231	Monoamine oxidase	K13366	0	798	pop:POPTR_839752	polyamine oxidase (propane-1,3-diamine-forming) [EC:1.5.3.14]
CL2910.Contig3_All	1712	down	11.7218	8.0995	6.4945	8.4485	2.143	1.1631	3.4608	gi|594543196|gb|AHM02306.1|	797	0	glutamate dehydrogenase [Prunus persica]	gi|594543195|gb|KJ000549.1|	797	0	Prunus persica glutamate dehydrogenase gene, complete cds	sp|Q43314|DHE1_ARATH	760	0	Glutamate dehydrogenase 1 OS=Arabidopsis thaliana GN=GDH1 PE=1 SV=1	TM1015	368	2e-122	COG0334	Glutamate dehydrogenase/leucine dehydrogenase	K00261	0	786	rcu:RCOM_1121650	glutamate dehydrogenase (NAD(P)+) [EC:1.4.1.3]
CL2910.Contig8_All	1789	down	5.6325	5.3163	4.2118	3.6931	0.8939	0.7589	1.384	gi|594543196|gb|AHM02306.1|	801.6	0	glutamate dehydrogenase [Prunus persica]	gi|594543195|gb|KJ000549.1|	1518	0	Prunus persica glutamate dehydrogenase gene, complete cds	sp|Q43314|DHE1_ARATH	760	0	Glutamate dehydrogenase 1 OS=Arabidopsis thaliana GN=GDH1 PE=1 SV=1	TM1015	373	6e-124	COG0334	Glutamate dehydrogenase/leucine dehydrogenase	K00261	0	793	rcu:RCOM_1121650	glutamate dehydrogenase (NAD(P)+) [EC:1.4.1.3]
CL5251.Contig3_All	2783	down	0	1.4053	4.6886	5.0689	0.0676	0.683	2.1925	gi|323449093|gb|EGB04984.1|	206.5	1e-58	hypothetical protein AURANDRAFT_3405 [Aureococcus anophagefferens]	gi|224007977|ref|XM_002292912.1|	65.9	3e-07	Thalassiosira pseudonana CCMP1335 eukaryotic protein kinase, mRNA	sp|Q6Z9F4|CIPK6_ORYSJ	169	3e-45	CBL-interacting protein kinase 6 OS=Oryza sativa subsp. japonica GN=CIPK6 PE=2 SV=1	SPAC14C4.03	141	3e-35	COG0515	Serine/threonine protein kinase	K08794	2e-48	177	vcn:VOLCADRAFT_79621	calcium/calmodulin-dependent protein kinase I [EC:2.7.11.17]
CL9331.Contig2_All	1157	down	0	3.3035	25.0969	2.5465	0.0813	0.7041	0.3822	gi|255590234|ref|XP_002535207.1|	273.5	3e-88	short chain dehydrogenase, putative [Ricinus communis] >gi|223523741|gb|EEF27178.1| short chain dehydrogenase, putative [Ricinus communis]	--	--	--	--	sp|Q5KTS5|GRDH_DAUCA	261	1e-85	Glucose and ribitol dehydrogenase OS=Daucus carota GN=CAISE5 PE=2 SV=1	BS_ydaD	284	4e-94	COG1028	Dehydrogenases with different specificities (related to short-chain alcohol dehydrogenases)	K00059	6e-33	126	zma:100381348	3-oxoacyl-[acyl-carrier protein] reductase [EC:1.1.1.100]
CL3407.Contig2_All	1637	down	0.5217	1.5204	2.8628	2.618	0.0575	0.3317	0.3241	gi|595792129|ref|XP_007199813.1|	839.3	0	hypothetical protein PRUPE_ppa005173mg [Prunus persica] >gi|462395213|gb|EMJ01012.1| hypothetical protein PRUPE_ppa005173mg [Prunus persica]	gi|82880415|gb|DQ289586.1|	385	1e-103	Fragaria x ananassa UDP-glucose glucosyltransferase (GT5) mRNA, complete cds	sp|Q9MB73|LGT_CITUN	637	0	Limonoid UDP-glucosyltransferase OS=Citrus unshiu PE=2 SV=1	--	--	--	--	--	K13068	9e-179	514	aly:ARALYDRAFT_479675	sinapate 1-glucosyltransferase [EC:2.4.1.120]
CL2148.Contig1_All	2087	down	13.9937	77.9837	27.4304	46.6736	31.5973	2.2552	20.4232	gi|595967829|ref|XP_007217325.1|	491.9	3e-169	hypothetical protein PRUPE_ppa020184mg [Prunus persica] >gi|462413475|gb|EMJ18524.1| hypothetical protein PRUPE_ppa020184mg [Prunus persica]	gi|470107122|ref|XM_004289851.1|	163	1e-36	PREDICTED: Fragaria vesca subsp. vesca tryptophan synthase alpha chain, chloroplastic-like (LOC101298079), mRNA	sp|Q42529|TRPA2_ARATH	395	1e-133	Tryptophan synthase alpha chain, chloroplastic OS=Arabidopsis thaliana GN=TSA1 PE=1 SV=1	alr4811	280	6e-89	COG0159	Tryptophan synthase alpha chain	K01695	3e-141	416	vvi:100252844	tryptophan synthase alpha chain [EC:4.2.1.20]
CL11313.Contig2_All	1863	down	0	3.9124	9.6674	5.8468	0.6564	0.7773	1.4715	gi|348686834|gb|EGZ26648.1|	191.4	1e-53	hypothetical protein PHYSODRAFT_551897 [Phytophthora sojae]	--	--	--	--	sp|Q6ZCX3|FH6_ORYSJ	60.1	4e-09	Formin-like protein 6 OS=Oryza sativa subsp. japonica GN=FH6 PE=2 SV=2	SPAC22A12.08c_1	234	7e-71	COG0647	Predicted sugar phosphatases of the HAD superfamily	K14306	2e-06	52.4	bdi:100835393	nuclear pore complex protein Nup62
CL4401.Contig4_All	835	down	0.1023	16.5	51.8324	51.3244	0.4506	5.203	2.8594	gi|325193311|emb|CCA27655.1|	79	2e-17	AlNc14C620G12260 [Albugo laibachii Nc14]	gi|77817055|gb|DQ244379.1|	192	5e-46	Zea mays clone 6659 mRNA sequence	sp|Q9Y068|RIC1_PHYIN	76.6	3e-18	Protein Ric1 OS=Phytophthora infestans GN=RIC1 PE=3 SV=1	SPBC713.11c	83.6	2e-20	COG0401	Uncharacterized homolog of Blt101	--	--	--	--	--
CL3353.Contig1_All	1191	down	0	3.8809	4.3206	5.4724	0.079	0.38	1.4107	gi|544209966|ref|XP_005535385.1|	55.5	2e-06	similar to trefoil factor [Cyanidioschyzon merolae strain 10D] >gi|449015697|dbj|BAM79099.1| similar to trefoil factor [Cyanidioschyzon merolae strain 10D]	--	--	--	--	sp|Q4VZL0|YCF1_CUCSA	50.1	2e-06	Putative membrane protein ycf1 OS=Cucumis sativus GN=ycf1-A PE=3 SV=2	YKR013w	53.1	4e-07	COG2340	Uncharacterized protein with SCP/PR1 domains	K14306	3e-09	60.5	bdi:100835393	nuclear pore complex protein Nup62
Unigene25473_All	1803	down	0	5.9652	26.8585	4.0111	0.7826	3.012	1.5204	gi|348685646|gb|EGZ25461.1|	526.6	1e-180	putative glycosyl hydrolase family 7 protein [Phytophthora sojae]	gi|270135082|gb|BT102034.1|	129	1e-26	Picea glauca clone GQ0164_C03 mRNA sequence	sp|Q9SN46|LRX5_ARATH	85.1	5e-17	Leucine-rich repeat extensin-like protein 5 OS=Arabidopsis thaliana GN=LRX5 PE=2 SV=2	XF1516	66.2	1e-10	COG5295	Autotransporter adhesin	K14306	3e-09	61.2	bdi:100835393	nuclear pore complex protein Nup62
CL6874.Contig3_All	939	down	10.1855	200.587	92.0855	6.5607	74.8358	14.2656	0.4709	gi|596288378|ref|XP_007225927.1|	167.9	1e-50	hypothetical protein PRUPE_ppa013714mg [Prunus persica] >gi|462422863|gb|EMJ27126.1| hypothetical protein PRUPE_ppa013714mg [Prunus persica]	gi|2792296|gb|AF039183.1|AF039183	109	6e-21	Fragaria x ananassa GAST-like gene product mRNA, complete cds	sp|Q93X17|SNAK2_SOLTU	140	5e-42	Snakin-2 OS=Solanum tuberosum GN=SN2 PE=1 SV=1	--	--	--	--	--	--	--	--	--	--
CL6874.Contig1_All	917	down	21.2322	343.528	177.767	16.3572	118.281	30.2028	2.9895	gi|596288378|ref|XP_007225927.1|	167.9	1e-50	hypothetical protein PRUPE_ppa013714mg [Prunus persica] >gi|462422863|gb|EMJ27126.1| hypothetical protein PRUPE_ppa013714mg [Prunus persica]	gi|2792296|gb|AF039183.1|AF039183	109	6e-21	Fragaria x ananassa GAST-like gene product mRNA, complete cds	sp|Q93X17|SNAK2_SOLTU	140	4e-42	Snakin-2 OS=Solanum tuberosum GN=SN2 PE=1 SV=1	--	--	--	--	--	--	--	--	--	--
Unigene37295_All	473	down	0	12.7787	32.0546	19.6309	0.5966	0.9568	8.413	--	--	--	--	--	--	--	--	--	--	--	--	--	--	--	--	--	--	--	--	--	--
CL14315.Contig2_All	691	down	0	3.2159	8.9097	5.9436	0.1361	0.393	0.6399	--	--	--	--	--	--	--	--	--	--	--	--	--	--	--	--	--	--	--	--	--	--
Unigene25635_All	349	down	7.8299	10.1876	24.2231	26.8617	1.6173	2.3341	3.8007	--	--	--	--	--	--	--	--	--	--	--	--	--	--	--	--	--	--	--	--	--	--
CL11413.Contig2_All	596	down	9.3132	15.6596	21.8932	32.2078	4.7351	4.8596	2.6707	gi|595877986|ref|XP_007212253.1|	110.9	8e-30	hypothetical protein PRUPE_ppa013650mg [Prunus persica] >gi|462408118|gb|EMJ13452.1| hypothetical protein PRUPE_ppa013650mg [Prunus persica]	gi|595877985|ref|XM_007212191.1|	71.9	8e-10	Prunus persica hypothetical protein (PRUPE_ppa013650mg) mRNA, complete cds	--	--	--	--	--	--	--	--	--	--	--	--	--	--
CL11833.Contig4_All	1275	down	16.4091	6.2047	15.7834	20.6576	2.7299	3.6204	8.5309	gi|595836905|ref|XP_007207351.1|	301.6	6e-100	hypothetical protein PRUPE_ppa011283mg [Prunus persica] >gi|462402993|gb|EMJ08550.1| hypothetical protein PRUPE_ppa011283mg [Prunus persica]	gi|470110504|ref|XM_004291473.1|	470	1e-129	PREDICTED: Fragaria vesca subsp. vesca uncharacterized LOC101306489 (LOC101306489), mRNA	--	--	--	--	--	--	--	--	--	--	--	--	--	--
CL3793.Contig2_All	1104	down	7.0389	19.4038	10.0713	11.8882	5.1978	1.4757	2.5632	gi|595864330|ref|XP_007211750.1|	498.8	2e-177	hypothetical protein PRUPE_ppa009430mg [Prunus persica] >gi|462407615|gb|EMJ12949.1| hypothetical protein PRUPE_ppa009430mg [Prunus persica]	gi|470115664|ref|XM_004293967.1|	276	5e-71	PREDICTED: Fragaria vesca subsp. vesca uncharacterized LOC101293076 (LOC101293076), mRNA	--	--	--	--	--	--	--	--	--	--	--	--	--	--
