# Supplementary material for: Transcriptome Analysis Reveals Candidate Genes Involved in Gibberellin-Induced Fruit Setting in Triploid Loquat (Eriobotrya japonica)
Source: Front Plant Sci. 2016 Dec 21;7:1924. doi: 10.3389/fpls.2016.01924 (PMC5174095; doi:10.3389/fpls.2016.01924)
Supplement: Supplementary file 9 [file Table_3.XLSX]

## Sheet: Tan
Table S3 The annotation of the DEGs in the module in Tan in WCGNA.
geneID	gene name	P0	CK3	CK7	CK14	T3	T7	T14	gene length	nr annoation	Nt-annotation	Swissprot-annotation
1	CL10181.Contig8_All	4.2444	2.4491	2.929	3.4729	0.7115	1.1246	0.7644	1851	hypothetical protein PRUPE_ppa007944mg [Prunus persica] >gi|462407371|gb|EMJ12705.1| hypothetical protein PRUPE_ppa007944mg [Prunus persica]	Prunus armeniaca ethylene-forming-enzyme-like dioxygenase mRNA, complete cds	Protein SRG1 OS=Arabidopsis thaliana GN=SRG1 PE=2 SV=1
2	CL64.Contig5_All	4.0209	18.1541	12.2231	14.2411	36.5431	56.4687	44.5012	1699	hypothetical protein PRUPE_ppa007054mg [Prunus persica] >gi|462395335|gb|EMJ01134.1| hypothetical protein PRUPE_ppa007054mg [Prunus persica]	Fragaria vesca flavin-containing monooxygenase YUCCA10-like (YUC7), mRNA >gi|381216458|gb|JF922291.1| Fragaria vesca YUC10 (YUC10) mRNA, complete cds	Flavin-containing monooxygenase YUCCA10 OS=Arabidopsis thaliana GN=YUC10 PE=2 SV=1
3	Unigene10880_All	0.3795	1.0271	0.6534	0.7936	2.6758	4.6663	3.38	1125	hypothetical protein PRUPE_ppa007054mg [Prunus persica] >gi|462395335|gb|EMJ01134.1| hypothetical protein PRUPE_ppa007054mg [Prunus persica]	Fragaria x ananassa FMO-flavin monooxygenase YUC10 (YUC10) mRNA, complete cds	Flavin-containing monooxygenase YUCCA10 OS=Arabidopsis thaliana GN=YUC10 PE=2 SV=1
4	Unigene36070_All	4.835	3.7745	5.3558	4.4233	1.1357	1.0174	1.988	2402	hypothetical protein PRUPE_ppa005243mg [Prunus persica] >gi|462407268|gb|EMJ12602.1| hypothetical protein PRUPE_ppa005243mg [Prunus persica]	Theobroma cacao Scarecrow-like 3 (TCM_040833) mRNA, complete cds	Scarecrow-like protein 3 OS=Arabidopsis thaliana GN=SCL3 PE=2 SV=1
5	CL7227.Contig2_All	2.9935	2.378	2.7126	1.3178	0.781	0.167	0.4079	1084	hypothetical protein PRUPE_ppa007123mg [Prunus persica] >gi|462420040|gb|EMJ24303.1| hypothetical protein PRUPE_ppa007123mg [Prunus persica]	PREDICTED: Fragaria vesca subsp. vesca auxin-induced protein 5NG4-like (LOC101301549), mRNA	WAT1-related protein At1g21890 OS=Arabidopsis thaliana GN=At1g21890 PE=2 SV=1
6	CL5408.Contig5_All	0.1772	0.4149	1.2392	1.4356	1.5613	1.1736	1.1008	1928	hypothetical protein [Malus domestica]	Malus x domestica genomic sequence for BAC clone MC-12 containing a Mal d 1 gene cluster	F-box protein PP2-B10 OS=Arabidopsis thaliana GN=PP2B10 PE=1 SV=1
7	CL9101.Contig1_All	3.0822	4.4035	12.5511	10.4258	14.3802	15.2451	10.0133	1413	hypothetical protein PRUPE_ppa020668mg, partial [Prunus persica] >gi|462398899|gb|EMJ04567.1| hypothetical protein PRUPE_ppa020668mg, partial [Prunus persica]	PREDICTED: Glycine max probable F-box protein At1g60180-like (LOC100792841), mRNA	Probable F-box protein At1g60180 OS=Arabidopsis thaliana GN=At2g36090 PE=2 SV=1
8	Unigene40276_All	4.8257	17.2532	22.8784	19.3044	29.3538	27.872	18.4682	1221	hypothetical protein PRUPE_ppa001024mg [Prunus persica] >gi|462403745|gb|EMJ09302.1| hypothetical protein PRUPE_ppa001024mg [Prunus persica]	PREDICTED: Fragaria vesca subsp. vesca E3 ubiquitin ligase BIG BROTHER-like (LOC101293213), mRNA	Proline-rich receptor-like protein kinase PERK2 OS=Arabidopsis thaliana GN=PERK2 PE=2 SV=3
9	CL10207.Contig1_All	0.3325	1.7999	0.6441	0.8344	4.4691	3.6655	4.1322	1284	hypothetical protein PRUPE_ppa009090mg [Prunus persica] >gi|462420105|gb|EMJ24368.1| hypothetical protein PRUPE_ppa009090mg [Prunus persica]	Rosa x borboniana xyloglucan endotransglucosylase/hydrolase 5 (XTH5) mRNA, complete cds	Probable xyloglucan endotransglucosylase/hydrolase protein 33 OS=Arabidopsis thaliana GN=XTH33 PE=2 SV=2
10	CL15890.Contig2_All	48.0103	28.0243	15.9963	23.4289	135.253	139.995	133.244	1551	expansin 3 [Malus domestica]	Malus x domestica expansin 3 (EXP03) mRNA, complete cds	Expansin-A15 OS=Arabidopsis thaliana GN=EXPA15 PE=2 SV=2
11	CL2524.Contig2_All	2.3916	21.2333	8.7802	8.4821	20.3019	31.3628	19.9587	1821	hypothetical protein PRUPE_ppa006630mg [Prunus persica] >gi|462397709|gb|EMJ03377.1| hypothetical protein PRUPE_ppa006630mg [Prunus persica]	PREDICTED: Fragaria vesca subsp. vesca leucine-rich repeat extensin-like protein 4-like (LOC101307931), mRNA	Leucine-rich repeat extensin-like protein 6 OS=Arabidopsis thaliana GN=LRX6 PE=2 SV=1
12	CL11154.Contig4_All	1.7448	2.0833	2.0432	0.9121	0.5653	0.272	0.4251	1664	uncharacterized protein LOC100191768 precursor [Zea mays]	--	Extensin OS=Zea mays GN=HRGP PE=2 SV=1
13	CL11287.Contig1_All	0.4973	2.6622	3.5166	3.6397	6.1827	6.0239	3.5313	1202	PREDICTED: filaggrin-2-like [Solanum tuberosum]	--	Uncharacterized protein At5g39570 OS=Arabidopsis thaliana GN=At5g39570 PE=1 SV=1
14	Unigene17732_All	1.1725	2.6442	6.3082	6.1293	10.9785	7.4562	4.2495	437	hypothetical protein CL560Contig1_03, partial [Pinus radiata] >gi|361068519|gb|AEW08571.1| hypothetical protein CL560Contig1_03, partial [Pinus lambertiana] >gi|361070153|gb|AEW09388.1| hypothetical protein, partial [Pinus radiata] >gi|361070155|gb|AEW09389.1| hypothetical protein, partial [Pinus lambertiana] >gi|383145381|gb|AFG54265.1| hypothetical protein CL560Contig1_03, partial [Pinus taeda]…	Vitis vinifera, whole genome shotgun sequence, contig VV78X175150.2, clone ENTAV 115	Tubulin alpha-2 chain OS=Eleusine indica GN=TUBA2 PE=2 SV=1
15	CL11589.Contig3_All	0.399	1.1422	2.4153	3.1812	5.7695	4.8638	1.343	1712	pectin methylesterase 3 [Pyrus x bretschneideri]	Pyrus communis PcPME3 mRNA for pectin methylesterase 3, complete cds	Probable pectinesterase/pectinesterase inhibitor 20 OS=Arabidopsis thaliana GN=PME20 PE=2 SV=2
16	Unigene1484_All	1.5869	3.6133	7.0438	5.4959	7.648	7.1483	6.5732	861	pectin methylesterase 3 [Gossypium barbadense]	Pyrus x bretschneideri pectin methylesterase 4 (PME4) mRNA, partial cds	Pectinesterase/pectinesterase inhibitor PPE8B OS=Prunus persica PE=2 SV=1
17	CL1664.Contig2_All	6.8221	5.3871	5.0628	3.6894	1.0366	0.1247	2.3143	726	hypothetical protein PRUPE_ppa013519mg [Prunus persica] >gi|462401797|gb|EMJ07354.1| hypothetical protein PRUPE_ppa013519mg [Prunus persica]	PREDICTED: Fragaria vesca subsp. vesca non-specific lipid-transfer protein 1-like (LOC101295787), mRNA	Non-specific lipid-transfer protein 1 OS=Prunus dulcis PE=3 SV=1
18	CL2883.Contig4_All	0.5056	2.3839	3.8727	3.6385	4.751	5.9268	3.6345	2871	lipoxygenase [Malus domestica]	Malus x domestica clone 1 lipoxygenase (LOX1a) mRNA, complete cds	Probable linoleate 9S-lipoxygenase 5 OS=Solanum tuberosum GN=LOX1.5 PE=2 SV=1
19	CL1332.Contig8_All	0.6256	2.8218	3.4781	4.7966	4.8241	4.6415	2.6993	819	cinnamate 4-hydroxylase [Fragaria chiloensis f. patagonica]	Pyrus x bretschneideri cinnamate 4-hydroxylase mRNA, complete cds	Trans-cinnamate 4-monooxygenase OS=Cicer arietinum GN=CYP73A19 PE=2 SV=2
20	CL3618.Contig1_All	0.7987	3.3255	4.2256	4.7321	5.7924	5.3614	4.6869	1283	hypothetical protein PRUPE_ppa011379mg [Prunus persica] >gi|462401540|gb|EMJ07097.1| hypothetical protein PRUPE_ppa011379mg [Prunus persica]	PREDICTED: Fragaria vesca subsp. vesca protein LURP-one-related 15-like (LOC101300456), mRNA	Protein LURP-one-related 15 OS=Arabidopsis thaliana GN=At5g01750 PE=1 SV=1
21	Unigene10347_All	0.132	0.1374	1.2782	0.828	2.7625	2.6579	2.3235	647	PREDICTED: choline-phosphate cytidylyltransferase 1-like [Solanum tuberosum]	--	Nucleolin 1 OS=Arabidopsis thaliana GN=NUCL1 PE=1 SV=1
22	Unigene12685_All	5.9049	7.5648	15.6408	24.4579	30.7731	27.6825	18.1093	376	PREDICTED: stress-associated endoplasmic reticulum protein 2-like isoform 1 [Fragaria vesca subsp. vesca]	PREDICTED: Fragaria vesca subsp. vesca stress-associated endoplasmic reticulum protein 2-like, transcript variant 1 (LOC101312406), mRNA	--
23	CL11492.Contig3_All	5.2803	1.7057	4.8982	5.5207	0.4012	0.386	3.3939	469	hypothetical protein PRUPE_ppa013059mg [Prunus persica] >gi|462420660|gb|EMJ24923.1| hypothetical protein PRUPE_ppa013059mg [Prunus persica]	PREDICTED: Fragaria vesca subsp. vesca light-regulated protein-like (LOC101301839), mRNA	Light-regulated protein OS=Oryza sativa subsp. japonica GN=LIR1 PE=2 SV=1
24	CL13965.Contig1_All	4.1741	7.4223	2.9944	4.3641	1.5327	0.9217	0.3602	491	polyamine oxidase [Malus domestica]	Malus x domestica PAO mRNA for polyamine oxidase, complete cds, clone:MdPAO2a	Polyamine oxidase 1 OS=Arabidopsis thaliana GN=PAO1 PE=1 SV=1
25	CL13965.Contig3_All	6.7507	12.7038	5.7046	5.8618	2.731	1.051	1.7773	2239	polyamine oxidase [Malus domestica]	Malus x domestica PAO mRNA for polyamine oxidase, complete cds, clone:MdPAO2a	Polyamine oxidase 1 OS=Arabidopsis thaliana GN=PAO1 PE=1 SV=1
26	CL2910.Contig3_All	11.7218	8.0995	6.4945	8.4485	2.143	1.1631	3.4608	1712	glutamate dehydrogenase [Prunus persica]	Prunus persica glutamate dehydrogenase gene, complete cds	Glutamate dehydrogenase 1 OS=Arabidopsis thaliana GN=GDH1 PE=1 SV=1
27	CL2910.Contig8_All	5.6325	5.3163	4.2118	3.6931	0.8939	0.7589	1.384	1789	glutamate dehydrogenase [Prunus persica]	Prunus persica glutamate dehydrogenase gene, complete cds	Glutamate dehydrogenase 1 OS=Arabidopsis thaliana GN=GDH1 PE=1 SV=1
28	CL334.Contig1_All	1.7359	6.2547	3.0534	2.6876	9.8925	9.2703	11.5118	2558	hypothetical protein PRUPE_ppa002257mg [Prunus persica] >gi|462395119|gb|EMJ00918.1| hypothetical protein PRUPE_ppa002257mg [Prunus persica]	PREDICTED: Fragaria vesca subsp. vesca probable receptor-like serine/threonine-protein kinase At5g57670-like (LOC101314234), mRNA	Proline-rich receptor-like protein kinase PERK12 OS=Arabidopsis thaliana GN=PERK12 PE=2 SV=2
29	CL3775.Contig1_All	1.8514	4.8177	8.4668	8.7105	14.7862	12.0189	11.0238	369	hypothetical protein PRUPE_ppa006174mg [Prunus persica] >gi|462414518|gb|EMJ19255.1| hypothetical protein PRUPE_ppa006174mg [Prunus persica]	Prunus avium protein phosphatase 2C (pp2c) mRNA, complete cds	Protein phosphatase 2C 37 OS=Arabidopsis thaliana GN=PP2CA PE=1 SV=1
30	CL5347.Contig3_All	3.2548	0.7578	2.8111	1.7015	0.6605	0.7716	0.4435	1994	hypothetical protein PRUPE_ppa026777mg [Prunus persica] >gi|462399205|gb|EMJ04873.1| hypothetical protein PRUPE_ppa026777mg [Prunus persica]	PREDICTED: Fragaria vesca subsp. vesca cytochrome P450 734A1-like (LOC101310444), mRNA	Cytochrome P450 734A1 OS=Arabidopsis thaliana GN=CYP734A1 PE=2 SV=1
31	CL5479.Contig2_All	9.5493	2.8604	8.5015	15.1559	0.0757	0.1456	0.1423	1243	predicted protein [Arabidopsis lyrata subsp. lyrata] >gi|297331324|gb|EFH61743.1| predicted protein [Arabidopsis lyrata subsp. lyrata]	PREDICTED: Fragaria vesca subsp. vesca 14 kDa proline-rich protein DC2.15-like (LOC101303363), mRNA	36.4 kDa proline-rich protein OS=Solanum lycopersicum GN=TPRP-F1 PE=2 SV=1
32	CL5479.Contig4_All	7.4891	3.5175	8.5502	15.8513	0.1006	0.484	0.2837	935	14 kDa proline-rich protein DC2.15 [Medicago truncatula] >gi|355477827|gb|AES59030.1| 14 kDa proline-rich protein DC2.15 [Medicago truncatula]	PREDICTED: Fragaria vesca subsp. vesca 14 kDa proline-rich protein DC2.15-like (LOC101303363), mRNA	36.4 kDa proline-rich protein OS=Solanum lycopersicum GN=TPRP-F1 PE=2 SV=1
33	CL6164.Contig2_All	0.0903	0.4698	1.457	1.982	2.8838	2.5833	2.15	946	hypothetical protein AURANDRAFT_62046 [Aureococcus anophagefferens]	Oryza sativa Japonica Group cDNA clone:002-168-B06, full insert sequence	Proline-rich receptor-like protein kinase PERK2 OS=Arabidopsis thaliana GN=PERK2 PE=2 SV=3
34	CL7157.Contig2_All	0.5553	1.734	2.7742	2.1564	3.8887	5.0026	3.1626	2153	hypothetical protein PRUPE_ppa002984mg [Prunus persica] >gi|462418959|gb|EMJ23222.1| hypothetical protein PRUPE_ppa002984mg [Prunus persica]	PREDICTED: Fragaria vesca subsp. vesca nitrate transporter 1.7-like (LOC101313979), mRNA	Nitrate transporter 1.7 OS=Arabidopsis thaliana GN=NRT1.7 PE=1 SV=1
35	CL7157.Contig3_All	1.8857	12.2174	14.2038	16.6576	28.2763	24.881	20.085	2219	hypothetical protein PRUPE_ppa002984mg [Prunus persica] >gi|462418959|gb|EMJ23222.1| hypothetical protein PRUPE_ppa002984mg [Prunus persica]	PREDICTED: Fragaria vesca subsp. vesca nitrate transporter 1.7-like (LOC101313979), mRNA	Nitrate transporter 1.7 OS=Arabidopsis thaliana GN=NRT1.7 PE=1 SV=1
36	CL7652.Contig6_All	0	0.4708	1.6548	0.6621	3.2885	1.8217	1.1709	1888	phosphate:H+ symporter, partial [Phytophthora parasitica P1569]	--	Probable inorganic phosphate transporter 1-7 OS=Oryza sativa subsp. japonica GN=PHT1-7 PE=2 SV=1
37	Unigene36300_All	0	0.8844	1.698	3.2363	5.215	4.0527	4.2738	1407	hypothetical protein EMIHUDRAFT_64696 [Emiliania huxleyi CCMP1516] >gi|485630509|gb|EOD25725.1| hypothetical protein EMIHUDRAFT_64696 [Emiliania huxleyi CCMP1516]	--	12-oxophytodienoate reductase 1 OS=Oryza sativa subsp. japonica GN=OPR1 PE=2 SV=1
38	CL7791.Contig1_All	1.0279	2.7983	2.6376	1.9014	4.9648	5.9502	4.4215	1080	Uncharacterized protein TCM_030414 [Theobroma cacao] >gi|508781701|gb|EOY28957.1| Uncharacterized protein TCM_030414 [Theobroma cacao]	PREDICTED: Glycine max uncharacterized LOC102666654 (LOC102666654), mRNA	Protein ycf2 OS=Oenothera parviflora GN=ycf2-A PE=3 SV=1
39	Unigene26004_All	3.092	5.1117	1.8593	2.1869	0.4007	0.4819	0.565	939	unknown [Medicago truncatula]	Eriobotrya japonica NAD-dependent sorbitol dehydrogenase gene, partial cds	L-idonate 5-dehydrogenase OS=Vitis vinifera GN=VIT_16s0100g00290 PE=1 SV=2
40	CL13416.Contig1_All	0.7595	4.9695	2.8022	5.4455	12.5507	10.8106	9.3262	787	hypothetical protein PRUPE_ppa008145mg [Prunus persica] >gi|462419342|gb|EMJ23605.1| hypothetical protein PRUPE_ppa008145mg [Prunus persica]	PREDICTED: Fragaria vesca subsp. vesca probable aldo-keto reductase 2-like (LOC101303111), mRNA	Probable aldo-keto reductase 3 OS=Oryza sativa subsp. japonica GN=Os04g0339400 PE=2 SV=2
41	Unigene28901_All	6.578	2.3653	7.207	3.1262	1.581	1.3944	2.6009	714	hypothetical protein PRUPE_ppa015688mg [Prunus persica] >gi|462395612|gb|EMJ01411.1| hypothetical protein PRUPE_ppa015688mg [Prunus persica]	PREDICTED: Fragaria vesca subsp. vesca chaperone protein dnaJ 11, chloroplastic-like (LOC101304740), mRNA	Chaperone protein dnaJ 11, chloroplastic OS=Arabidopsis thaliana GN=ATJ11 PE=1 SV=2
42	Unigene29069_All	1.7558	1.6614	5.8397	4.339	10.1983	8.2897	3.8017	535	soluble inorganic pyrophosphatase [Malus domestica]	Malus domestica soluble inorganic pyrophosphatase mRNA, complete cds	--
43	Unigene40729_All	0.3678	0.7656	1.5829	0.8459	3.16	2.1049	1.1425	1161	conserved unknown protein [Ectocarpus siliculosus]	--	Molybdenum cofactor sulfurase OS=Oryza sativa subsp. japonica GN=MCSU3 PE=2 SV=2
44	CL11507.Contig2_All	0.1415	2.5775	1.5226	0.3699	2.8058	3.0745	2.4177	1207	hypothetical protein PRUPE_ppa017741mg [Prunus persica] >gi|462412211|gb|EMJ17260.1| hypothetical protein PRUPE_ppa017741mg [Prunus persica]	PREDICTED: Fragaria vesca subsp. vesca uncharacterized LOC101304025 (LOC101304025), mRNA	--
45	CL11833.Contig4_All	16.4091	6.2047	15.7834	20.6576	2.7299	3.6204	8.5309	1275	hypothetical protein PRUPE_ppa011283mg [Prunus persica] >gi|462402993|gb|EMJ08550.1| hypothetical protein PRUPE_ppa011283mg [Prunus persica]	PREDICTED: Fragaria vesca subsp. vesca uncharacterized LOC101306489 (LOC101306489), mRNA	--
46	CL13094.Contig1_All	0.1753	0.5108	0.9053	1.2828	1.5833	2.5265	1.9966	2436	hypothetical protein PRUPE_ppa022581mg [Prunus persica] >gi|462421404|gb|EMJ25667.1| hypothetical protein PRUPE_ppa022581mg [Prunus persica]	PREDICTED: Glycine max uncharacterized LOC100811495 (LOC100811495), mRNA	Protein IQ-DOMAIN 14 OS=Arabidopsis thaliana GN=IQD14 PE=1 SV=1
47	CL14066.Contig1_All	0.0698	0.1454	1.5027	1.9711	2.1537	2.6642	0.94	1223	--	--	--
48	CL15469.Contig2_All	3.4855	0.6047	5.2508	9.1105	0.128	0.3694	0.4813	735	hypothetical protein PRUPE_ppa013960mg [Prunus persica] >gi|462416958|gb|EMJ21695.1| hypothetical protein PRUPE_ppa013960mg [Prunus persica]	PREDICTED: Fragaria vesca subsp. vesca uncharacterized LOC101296040 (LOC101296040), mRNA	--
49	CL5505.Contig3_All	0.5223	1.0873	1.3348	1.2969	2.661	3.3907	2.3662	1308	PREDICTED: uncharacterized protein LOC101301170 [Fragaria vesca subsp. vesca]	PREDICTED: Fragaria vesca subsp. vesca uncharacterized LOC101301170 (LOC101301170), mRNA	--
50	CL5982.Contig7_All	3.0631	10.1096	11.7374	13.4354	20.9046	19.2422	8.5877	1143	hypothetical protein PRUPE_ppa007415mg [Prunus persica] >gi|462405003|gb|EMJ10467.1| hypothetical protein PRUPE_ppa007415mg [Prunus persica]	PREDICTED: Fragaria vesca subsp. vesca uncharacterized LOC101295712 (LOC101295712), mRNA	B2 protein OS=Daucus carota PE=2 SV=1
51	CL6052.Contig2_All	0.3492	0.9346	2.2543	2.7119	2.9672	2.1676	1.2913	1712	--	Oryza sativa Japonica Group cDNA clone:002-154-G05, full insert sequence	--
52	CL6328.Contig1_All	0.1686	0.8775	1.8142	1.8509	2.1359	2.1444	1.7459	1013	predicted protein [Physcomitrella patens] >gi|162693820|gb|EDQ80171.1| predicted protein [Physcomitrella patens]	--	--
53	CL7747.Contig2_All	0	0.0942	0.292	0.1892	1.7937	3.4516	2.6229	944	--	--	--
54	CL8486.Contig5_All	2.1395	6.0033	12.312	10.1149	17.523	17.9442	13.486	918	hypothetical protein PRUPE_ppb021408mg [Prunus persica] >gi|462402635|gb|EMJ08192.1| hypothetical protein PRUPE_ppb021408mg [Prunus persica]	Prunus persica hypothetical protein (PRUPE_ppb021408mg) mRNA, complete cds	--
55	CL8685.Contig2_All	0.9036	0.5879	2.4309	2.4801	5.8483	5.2678	5.2637	756	hypothetical protein H310_03879 [Aphanomyces invadans]	--	--
56	CL8912.Contig1_All	4.4004	0.2863	3.8472	8.1951	0.1515	3.0607	2.4208	621	--	Pyrus pyrifolia DNA, complete sequence, microsatellite: TsuGNH213, cultivar: Housui	--
57	Unigene10019_All	1.5291	7.8358	4.1768	1.1068	10.1068	14.3369	15.4691	726	hypothetical protein PRUPE_ppa023005mg [Prunus persica] >gi|462408880|gb|EMJ14214.1| hypothetical protein PRUPE_ppa023005mg [Prunus persica]	Buddleja davidii microsatellite DNA, locus Bud_11	--
58	Unigene14063_All	2.545	8.9056	9.6726	11.0401	18.3727	12.6266	8.972	1577	unnamed protein product [Vitis vinifera]	PREDICTED: Fragaria vesca subsp. vesca uncharacterized LOC101295712 (LOC101295712), mRNA	B2 protein OS=Daucus carota PE=2 SV=1
59	Unigene15067_All	0.1358	0.2826	0.2922	0.2839	2.5425	4.8924	3.7959	629	--	--	Glycine-rich RNA-binding protein 2 OS=Sorghum bicolor GN=GRP2 PE=2 SV=1
60	Unigene2070_All	0.2035	0.1412	0.8758	0.4964	3.2876	2.3005	1.8262	1259	hypothetical protein L916_14913 [Phytophthora parasitica]	--	--
61	Unigene21964_All	0	4.2592	1.5315	1.8601	5.8794	7.5425	4.053	480	--	--	--
62	Unigene32711_All	0.206	1.1794	1.9952	1.6155	2.0425	2.6203	1.4934	829	hypothetical protein EMIHUDRAFT_208346 [Emiliania huxleyi CCMP1516] >gi|485624436|gb|EOD20477.1| hypothetical protein EMIHUDRAFT_208346 [Emiliania huxleyi CCMP1516]	--	--
63	CL757.Contig1_All	0	7.1647	3.7034	2.6987	8.5303	10.4873	6.4596	397	hypothetical protein MIMGU_mgv1a016831mg [Mimulus guttatus]	Hordeum vulgare subsp. vulgare cDNA clone: FLbaf103d03, mRNA sequence	60S ribosomal protein L44 OS=Gossypium hirsutum GN=RPL44 PE=3 SV=3
64	Unigene35653_All	0	2.3648	1.7256	1.9561	5.1525	4.2493	5.6739	639	PREDICTED: 60S acidic ribosomal protein P1-2-like isoform 1 [Cucumis sativus] >gi|449431958|ref|XP_004133767.1| PREDICTED: 60S acidic ribosomal protein P1-2-like isoform 2 [Cucumis sativus] >gi|449478024|ref|XP_004155199.1| PREDICTED: 60S acidic ribosomal protein P1-2-like [Cucumis sativus]	Oryza sativa Japonica Group cDNA clone:001-111-E11, full insert sequence	60S acidic ribosomal protein P1 OS=Zea mays GN=RPP1A PE=1 SV=1
